# Supplementary material for: Causal association between gut microbiomes and different types of aneurysms: a Mendelian randomization study
Source: Front Microbiol. 2024 Apr 10;15:1267888. doi: 10.3389/fmicb.2024.1267888 (PMC11039950; doi:10.3389/fmicb.2024.1267888)
Supplement: Supplementary file 2 [file Table_2.xlsx]

## Sheet: Table S1 
Table S1. Details of genetic variants used to estimate the effects of GM taxa on aneurysm in MR analysis.
SNP	exposure	outcome	chr.exposure	pos.exposure	effect_allele.exposure	other_allele.exposure	beta.exposure	se.exposure	pval.exposure	N
rs2817172	genus.Clostridiumsensustricto1.id.1873	abdominal aortic aneurysm	1	3041519	C	T	0.058139	0.0124492	2.76655e-06	13658
rs72640280	order.Victivallales.id.2254	abdominal aortic aneurysm	1	11943792	A	G	0.220207	0.0486196	5.18035e-06	3816
rs72640280	phylum.Lentisphaerae.id.2238	abdominal aortic aneurysm	1	11943792	A	G	0.220185	0.0485947	5.19196e-06	3820
rs72640280	class.Lentisphaeria.id.2250	abdominal aortic aneurysm	1	11943792	A	G	0.220207	0.0486196	5.18035e-06	3816
rs10917203	genus..Eubacteriumxylanophilumgroup.id.14375	abdominal aortic aneurysm	1	22627266	A	C	0.0612633	0.0130917	3.15155e-06	12930
rs115372687	genus.unknowngenus.id.1868	abdominal aortic aneurysm	1	27221334	A	G	0.108994	0.0243264	9.12788e-06	10018
rs61779207	family.Verrucomicrobiaceae.id.4036	abdominal aortic aneurysm	1	41074472	G	A	-0.0758811	0.0167762	6.63029e-06	11591
rs61779207	order.Verrucomicrobiales.id.4030	abdominal aortic aneurysm	1	41074472	G	A	-0.0758309	0.0167762	6.72285e-06	11591
rs61779207	class.Verrucomicrobiae.id.4029	abdominal aortic aneurysm	1	41074472	G	A	-0.0758309	0.0167762	6.72285e-06	11591
rs61779207	genus.Akkermansia.id.4037	abdominal aortic aneurysm	1	41074472	G	A	-0.0760539	0.0167769	6.32116e-06	11590
rs72939513	genus.Gordonibacter.id.821	abdominal aortic aneurysm	1	83136096	A	G	-0.21399	0.0490592	7.98199e-06	3435
rs11586026	genus.Clostridiumsensustricto1.id.1873	abdominal aortic aneurysm	1	83252771	A	T	0.110967	0.0250498	8.84988e-06	13095
rs12740451	genus.Roseburia.id.2012	abdominal aortic aneurysm	1	95178974	T	C	0.0697527	0.0153607	7.34264e-06	17837
rs11184341	family.Verrucomicrobiaceae.id.4036	abdominal aortic aneurysm	1	105422565	G	C	0.0655301	0.014223	4.13844e-06	11864
rs11184341	order.Verrucomicrobiales.id.4030	abdominal aortic aneurysm	1	105422565	G	C	0.0655342	0.0142231	4.13405e-06	11864
rs11184341	genus.Akkermansia.id.4037	abdominal aortic aneurysm	1	105422565	G	C	0.0655855	0.0142236	4.06353e-06	11863
rs11184341	class.Verrucomicrobiae.id.4029	abdominal aortic aneurysm	1	105422565	G	C	0.0655342	0.0142231	4.13405e-06	11864
rs143694765	genus..Eubacteriumrectalegroup.id.14374	abdominal aortic aneurysm	1	116082909	T	C	0.0870025	0.019779	9.75369e-06	15124
rs147990086	genus.Roseburia.id.2012	abdominal aortic aneurysm	1	145655256	A	G	-0.0578936	0.01324	8.92942e-06	17840
rs72706335	phylum.Bacteroidetes.id.905	abdominal aortic aneurysm	1	157495438	T	C	-0.223193	0.0493382	7.13111e-06	3820
rs3980709	genus..Eubacteriumrectalegroup.id.14374	abdominal aortic aneurysm	1	170900221	A	T	-0.0622701	0.0140572	6.85524e-06	17340
rs7546249	phylum.Bacteroidetes.id.905	abdominal aortic aneurysm	1	176792690	T	A	-0.0569173	0.0118382	1.41931e-06	18334
rs302266	genus.Roseburia.id.2012	abdominal aortic aneurysm	1	194183650	T	C	-0.0777312	0.0172985	8.12587e-06	17056
rs3765837	genus.Gordonibacter.id.821	abdominal aortic aneurysm	1	210628449	T	G	-0.190729	0.0433608	7.16906e-06	3556
rs3010848	genus.unknowngenus.id.1868	abdominal aortic aneurysm	1	221945123	G	A	-0.0696728	0.0146631	1.78295e-06	10300
rs4294381	genus.CandidatusSoleaferrea.id.11350	abdominal aortic aneurysm	1	224688107	T	C	0.112197	0.023186	1.3685e-06	6145
rs10797540	genus..Eubacteriumrectalegroup.id.14374	abdominal aortic aneurysm	1	234530370	A	G	0.0503179	0.0108389	3.53384e-06	17350
rs12404911	genus.Catenibacterium.id.2153	abdominal aortic aneurysm	1	240118443	C	T	0.140717	0.0304142	2.79891e-06	3239
rs4654122	genus..Eubacteriumxylanophilumgroup.id.14375	abdominal aortic aneurysm	1	246780557	C	G	0.0553508	0.0123588	7.19609e-06	13309
rs4669806	genus.Anaerotruncus.id.2054	abdominal aortic aneurysm	2	12200752	G	T	0.0576389	0.0122994	2.4206e-06	16566
rs13412653	genus.Gordonibacter.id.821	abdominal aortic aneurysm	2	30158494	A	C	0.107597	0.0239228	8.61141e-06	3723
rs2032750	phylum.Bacteroidetes.id.905	abdominal aortic aneurysm	2	53831026	T	C	-0.0510857	0.0106804	1.70835e-06	17854
rs149744580	genus.Turicibacter.id.2162	abdominal aortic aneurysm	2	63366962	A	G	0.169883	0.0315478	7.00965e-08	8459
rs7573799	phylum.Firmicutes.id.1672	abdominal aortic aneurysm	2	80141964	C	G	-0.0698446	0.0153935	8.05164e-06	17859
rs72819830	genus.unknowngenus.id.1868	abdominal aortic aneurysm	2	81684934	A	G	0.226767	0.0467216	1.6142e-06	4399
rs4848741	genus.unknowngenus.id.1868	abdominal aortic aneurysm	2	122818391	A	G	-0.0682414	0.0149403	5.52765e-06	10301
rs314726	genus..Eubacteriumrectalegroup.id.14374	abdominal aortic aneurysm	2	125553155	T	C	0.0528824	0.0109486	1.37967e-06	16966
rs17734739	genus.Anaerotruncus.id.2054	abdominal aortic aneurysm	2	211663702	T	C	0.0660052	0.014908	7.42772e-06	15927
rs12151423	genus..Eubacteriumbrachygroup.id.11296	abdominal aortic aneurysm	2	218237281	A	G	0.101329	0.0227324	9.2705e-06	3854
rs3792064	phylum.Firmicutes.id.1672	abdominal aortic aneurysm	2	231678413	G	A	0.0897349	0.0182532	6.75498e-07	17812
rs73113483	class.Lentisphaeria.id.2250	abdominal aortic aneurysm	3	6223568	T	A	-0.131217	0.0288713	8.66341e-06	4718
rs73113483	phylum.Lentisphaerae.id.2238	abdominal aortic aneurysm	3	6223568	T	A	-0.131681	0.0288503	8.79384e-06	4723
rs73113483	order.Victivallales.id.2254	abdominal aortic aneurysm	3	6223568	T	A	-0.131217	0.0288713	8.66341e-06	4718
rs12634544	genus.unknowngenus.id.1868	abdominal aortic aneurysm	3	12351583	T	C	-0.0813051	0.015882	2.60324e-07	10300
rs9864379	phylum.Cyanobacteria.id.1500	abdominal aortic aneurysm	3	14306949	T	C	-0.138933	0.0268045	2.03334e-07	6922
rs73846128	phylum.Bacteroidetes.id.905	abdominal aortic aneurysm	3	89340254	A	G	-0.0664262	0.0133481	4.78296e-07	18335
rs12490337	genus.Clostridiumsensustricto1.id.1873	abdominal aortic aneurysm	3	111482845	C	G	-0.0616879	0.0137581	7.49465e-06	14121
rs4678258	genus.CandidatusSoleaferrea.id.11350	abdominal aortic aneurysm	3	137945192	T	C	0.0986136	0.0215646	5.53183e-06	6101
rs13086907	order.Selenomonadales.id.2165	abdominal aortic aneurysm	3	142135117	G	A	0.0625312	0.0131735	1.95488e-06	18163
rs13086907	class.Negativicutes.id.2164	abdominal aortic aneurysm	3	142135117	G	A	0.0625312	0.0131735	1.95488e-06	18163
rs1431492	genus.Anaerotruncus.id.2054	abdominal aortic aneurysm	3	150855371	C	T	-0.0654996	0.0146188	7.35565e-06	16560
rs11709800	genus.unknowngenus.id.1868	abdominal aortic aneurysm	3	161557749	T	C	0.0879804	0.016634	1.48234e-07	10293
rs76287110	genus.Gordonibacter.id.821	abdominal aortic aneurysm	3	187450354	A	T	-0.242965	0.0466177	1.67486e-07	3483
rs2193878	genus.CandidatusSoleaferrea.id.11350	abdominal aortic aneurysm	3	190349049	T	A	0.228255	0.0509241	9.45546e-06	3088
rs116270582	genus.Roseburia.id.2012	abdominal aortic aneurysm	4	119349	T	A	-0.153844	0.0329324	1.19525e-06	9099
rs73199919	genus..Eubacteriumbrachygroup.id.11296	abdominal aortic aneurysm	4	6856564	T	C	-0.236717	0.0531335	8.15524e-06	3008
rs35042269	genus.Gordonibacter.id.821	abdominal aortic aneurysm	4	8142607	C	A	-0.180293	0.0403296	8.10852e-06	3595
rs73232831	class.Negativicutes.id.2164	abdominal aortic aneurysm	4	17413426	G	A	-0.151829	0.0314932	1.87452e-06	9382
rs73232831	order.Selenomonadales.id.2165	abdominal aortic aneurysm	4	17413426	G	A	-0.151829	0.0314932	1.87452e-06	9382
rs2553290	phylum.Cyanobacteria.id.1500	abdominal aortic aneurysm	4	37842537	A	T	0.0962131	0.0202617	3.61331e-06	7113
rs12500231	genus.CandidatusSoleaferrea.id.11350	abdominal aortic aneurysm	4	52935445	A	T	0.0813853	0.0182696	7.67641e-06	6145
rs75586835	genus..Eubacteriumxylanophilumgroup.id.14375	abdominal aortic aneurysm	4	87891938	A	G	-0.114498	0.0263455	9.38708e-06	12550
rs115414803	genus.Anaerotruncus.id.2054	abdominal aortic aneurysm	4	88163243	A	C	-0.144356	0.0317524	6.83473e-06	9273
rs11729256	order.Verrucomicrobiales.id.4030	abdominal aortic aneurysm	4	95027272	T	C	0.0749798	0.0150177	6.7309e-07	11861
rs11729256	class.Verrucomicrobiae.id.4029	abdominal aortic aneurysm	4	95027272	T	C	0.0749798	0.0150177	6.7309e-07	11861
rs11729256	genus.Akkermansia.id.4037	abdominal aortic aneurysm	4	95027272	T	C	0.0750473	0.0150184	6.58393e-07	11860
rs11729256	family.Verrucomicrobiaceae.id.4036	abdominal aortic aneurysm	4	95027272	T	C	0.0749798	0.0150177	6.7309e-07	11861
rs74542928	order.Verrucomicrobiales.id.4030	abdominal aortic aneurysm	4	100544188	T	C	0.112164	0.0236422	1.63222e-06	11216
rs74542928	class.Verrucomicrobiae.id.4029	abdominal aortic aneurysm	4	100544188	T	C	0.112164	0.0236422	1.63222e-06	11216
rs74542928	family.Verrucomicrobiaceae.id.4036	abdominal aortic aneurysm	4	100544188	T	C	0.112124	0.0236422	1.64613e-06	11216
rs74542928	genus.Akkermansia.id.4037	abdominal aortic aneurysm	4	100544188	T	C	0.112623	0.0236434	1.4802e-06	11215
rs77285108	genus.Catenibacterium.id.2153	abdominal aortic aneurysm	4	122282768	G	A	-0.161826	0.0353447	3.6268e-06	3210
rs72714787	genus.Gordonibacter.id.821	abdominal aortic aneurysm	4	136768501	C	A	0.181405	0.0377102	1.42889e-06	3723
rs13139592	genus..Eubacteriumbrachygroup.id.11296	abdominal aortic aneurysm	4	144665178	T	C	-0.145997	0.0327192	7.96753e-06	3842
rs6815608	phylum.Firmicutes.id.1672	abdominal aortic aneurysm	4	152131744	T	C	0.0935765	0.0210869	7.23859e-06	16731
rs6814436	phylum.Firmicutes.id.1672	abdominal aortic aneurysm	4	161507301	T	C	0.0680205	0.0150844	6.80463e-06	18336
rs2332027	phylum.Firmicutes.id.1672	abdominal aortic aneurysm	4	171672038	G	A	-0.0482656	0.0104823	4.04546e-06	18340
rs7675045	genus.Anaerotruncus.id.2054	abdominal aortic aneurysm	4	172808992	A	T	-0.0497815	0.0110573	6.91883e-06	16566
rs4862235	genus..Eubacteriumbrachygroup.id.11296	abdominal aortic aneurysm	4	184628931	G	A	0.104806	0.0225751	3.73143e-06	4000
rs62348779	genus..Eubacteriumbrachygroup.id.11296	abdominal aortic aneurysm	5	17460096	T	C	-0.201481	0.043286	3.78122e-06	3827
rs72738886	phylum.Firmicutes.id.1672	abdominal aortic aneurysm	5	35770550	T	C	0.0864609	0.0190398	7.67884e-06	16934
rs115807074	genus.Clostridiumsensustricto1.id.1873	abdominal aortic aneurysm	5	84997131	A	G	-0.22736	0.0492575	4.31688e-06	4229
rs2943022	genus.Roseburia.id.2012	abdominal aortic aneurysm	5	89598914	T	C	0.0493786	0.0106763	4.11408e-06	17854
rs2731834	phylum.Lentisphaerae.id.2238	abdominal aortic aneurysm	5	94720245	C	G	0.109935	0.0236848	3.79601e-06	4738
rs2731834	class.Lentisphaeria.id.2250	abdominal aortic aneurysm	5	94720245	C	G	0.109438	0.023693	4.24358e-06	4733
rs2731834	order.Victivallales.id.2254	abdominal aortic aneurysm	5	94720245	C	G	0.109438	0.023693	4.24358e-06	4733
rs4869133	genus.Turicibacter.id.2162	abdominal aortic aneurysm	5	95717619	G	A	0.131186	0.027197	2.55369e-06	8256
rs28040	genus.Roseburia.id.2012	abdominal aortic aneurysm	5	96018066	G	C	0.0565693	0.0126792	9.26141e-06	17854
rs2547978	phylum.Firmicutes.id.1672	abdominal aortic aneurysm	5	98020298	A	G	0.0465802	0.0105075	8.56845e-06	18338
rs329182	genus.Roseburia.id.2012	abdominal aortic aneurysm	5	125076494	T	C	0.0690327	0.0152884	5.90142e-06	17854
rs6595770	genus.unknowngenus.id.1868	abdominal aortic aneurysm	5	126751728	G	T	-0.0851224	0.01769	1.98224e-06	10295
rs78753150	genus.Roseburia.id.2012	abdominal aortic aneurysm	5	144135655	A	C	0.0968739	0.0214067	9.98312e-06	16303
rs1643968	order.Selenomonadales.id.2165	abdominal aortic aneurysm	5	165266628	T	C	-0.0565284	0.0112298	4.14596e-07	18170
rs1643968	class.Negativicutes.id.2164	abdominal aortic aneurysm	5	165266628	T	C	-0.0565284	0.0112298	4.14596e-07	18170
rs2221441	genus.Turicibacter.id.2162	abdominal aortic aneurysm	5	170048048	G	C	0.0710364	0.015343	3.45667e-06	8720
rs6930661	genus.Roseburia.id.2012	abdominal aortic aneurysm	6	12774611	C	T	-0.0961587	0.0204975	2.47942e-06	16945
rs584122	phylum.Cyanobacteria.id.1500	abdominal aortic aneurysm	6	48288456	C	T	-0.151774	0.0326827	4.22775e-06	6922
rs9349825	order.Verrucomicrobiales.id.4030	abdominal aortic aneurysm	6	56341481	A	G	-0.0704036	0.0147128	2.53687e-06	11858
rs9349825	family.Verrucomicrobiaceae.id.4036	abdominal aortic aneurysm	6	56341481	A	G	-0.0704354	0.0147128	2.51287e-06	11858
rs9349825	genus.Akkermansia.id.4037	abdominal aortic aneurysm	6	56341481	A	G	-0.0703407	0.0147133	2.59886e-06	11857
rs9349825	class.Verrucomicrobiae.id.4029	abdominal aortic aneurysm	6	56341481	A	G	-0.0704036	0.0147128	2.53687e-06	11858
rs7742829	genus.Catenibacterium.id.2153	abdominal aortic aneurysm	6	105089665	C	T	0.11411	0.0251099	5.60729e-06	3239
rs11153159	genus.CandidatusSoleaferrea.id.11350	abdominal aortic aneurysm	6	109376647	G	C	-0.12805	0.0285446	4.41523e-06	6101
rs3734633	genus.Turicibacter.id.2162	abdominal aortic aneurysm	6	126111881	G	A	-0.120957	0.02683	5.31914e-06	8626
rs212393	genus.Catenibacterium.id.2153	abdominal aortic aneurysm	6	159485742	G	A	-0.135254	0.0286209	3.62489e-06	3239
rs9347879	genus.Anaerotruncus.id.2054	abdominal aortic aneurysm	6	165015261	T	C	0.050618	0.011049	4.22333e-06	16566
rs550843	genus.Clostridiumsensustricto1.id.1873	abdominal aortic aneurysm	6	165722832	T	C	-0.0783246	0.0169209	2.05071e-06	14102
rs75326254	genus.Roseburia.id.2012	abdominal aortic aneurysm	6	166170836	C	T	-0.104628	0.0230897	7.50204e-06	15893
rs36155147	genus.CandidatusSoleaferrea.id.11350	abdominal aortic aneurysm	7	352368	C	T	0.104966	0.0240995	5.41138e-06	5958
rs10231386	genus.unknowngenus.id.1868	abdominal aortic aneurysm	7	6719867	G	C	-0.172993	0.0390401	4.61652e-06	6324
rs768830	genus.Gordonibacter.id.821	abdominal aortic aneurysm	7	18970607	G	A	0.149852	0.0333315	7.75583e-06	3723
rs76531781	phylum.Cyanobacteria.id.1500	abdominal aortic aneurysm	7	21647735	T	C	-0.231868	0.0493393	2.87336e-06	3658
rs13239072	genus..Eubacteriumxylanophilumgroup.id.14375	abdominal aortic aneurysm	7	43566344	G	A	0.0687427	0.0142728	1.81783e-06	13307
rs71545975	genus.Gordonibacter.id.821	abdominal aortic aneurysm	7	47144505	A	G	-0.153972	0.0338918	7.03944e-06	3556
rs73128290	genus.Catenibacterium.id.2153	abdominal aortic aneurysm	7	57364320	A	G	0.129726	0.0284563	4.29372e-06	3239
rs35947731	genus.unknowngenus.id.1868	abdominal aortic aneurysm	7	69979141	C	T	-0.131218	0.0288407	5.43191e-06	9748
rs1135612	class.Negativicutes.id.2164	abdominal aortic aneurysm	7	75609677	G	A	0.0529785	0.0119177	9.26307e-06	18164
rs1135612	order.Selenomonadales.id.2165	abdominal aortic aneurysm	7	75609677	G	A	0.0529785	0.0119177	9.26307e-06	18164
rs10248854	genus..Eubacteriumrectalegroup.id.14374	abdominal aortic aneurysm	7	121281238	C	A	-0.0527827	0.0113464	4.20676e-06	17348
rs117347059	genus.Gordonibacter.id.821	abdominal aortic aneurysm	7	129433205	G	C	-0.128261	0.0285123	9.16713e-06	3684
rs55756211	genus.Turicibacter.id.2162	abdominal aortic aneurysm	7	130972179	T	C	-0.115115	0.0240708	2.80533e-06	8941
rs322296	genus.Gordonibacter.id.821	abdominal aortic aneurysm	7	136937189	G	A	0.17869	0.037722	4.02422e-06	3595
rs11764871	class.Lentisphaeria.id.2250	abdominal aortic aneurysm	7	146808977	G	T	0.105796	0.0233464	6.38503e-06	4725
rs11764871	order.Victivallales.id.2254	abdominal aortic aneurysm	7	146808977	G	T	0.105796	0.0233464	6.38503e-06	4725
rs11764871	phylum.Lentisphaerae.id.2238	abdominal aortic aneurysm	7	146808977	G	T	0.108427	0.0233346	3.70396e-06	4730
rs1447205	class.Negativicutes.id.2164	abdominal aortic aneurysm	8	41231597	G	C	-0.0502053	0.0108382	2.93324e-06	18165
rs1447205	order.Selenomonadales.id.2165	abdominal aortic aneurysm	8	41231597	G	C	-0.0502053	0.0108382	2.93324e-06	18165
rs62531359	phylum.Bacteroidetes.id.905	abdominal aortic aneurysm	8	70916181	T	G	0.0657788	0.0149886	8.42316e-06	18321
rs12056802	genus.Anaerotruncus.id.2054	abdominal aortic aneurysm	8	74713100	C	G	0.0774194	0.0177178	6.12679e-06	16010
rs10108780	genus.CandidatusSoleaferrea.id.11350	abdominal aortic aneurysm	8	123882833	A	G	-0.092834	0.0199807	3.64079e-06	5999
rs10090365	genus.CandidatusSoleaferrea.id.11350	abdominal aortic aneurysm	8	138638199	A	G	-0.0834413	0.0180989	4.17309e-06	6145
rs56199908	phylum.Firmicutes.id.1672	abdominal aortic aneurysm	9	2801371	T	C	-0.186194	0.041051	8.66656e-06	5618
rs10809135	genus.CandidatusSoleaferrea.id.11350	abdominal aortic aneurysm	9	10611282	T	C	0.0834858	0.0182426	5.47174e-06	5999
rs1272208	genus.Anaerotruncus.id.2054	abdominal aortic aneurysm	9	78630894	G	T	-0.0611743	0.0129831	4.27982e-06	16117
rs4596722	genus.Gordonibacter.id.821	abdominal aortic aneurysm	9	88787144	A	G	0.102908	0.0231571	9.0568e-06	3723
rs62547233	genus..Eubacteriumrectalegroup.id.14374	abdominal aortic aneurysm	9	92013419	A	G	0.0536319	0.0120201	9.8982e-06	17347
rs12555298	phylum.Cyanobacteria.id.1500	abdominal aortic aneurysm	9	110489551	G	A	0.0974327	0.0219351	8.08628e-06	7096
rs62570196	class.Lentisphaeria.id.2250	abdominal aortic aneurysm	9	111086170	C	T	-0.21635	0.0439866	1.07926e-06	3712
rs62570196	phylum.Lentisphaerae.id.2238	abdominal aortic aneurysm	9	111086170	C	T	-0.217203	0.0439621	9.64474e-07	3716
rs62570196	order.Victivallales.id.2254	abdominal aortic aneurysm	9	111086170	C	T	-0.21635	0.0439866	1.07926e-06	3712
rs12554342	phylum.Firmicutes.id.1672	abdominal aortic aneurysm	9	116840801	G	C	-0.0525703	0.0116908	6.8085e-06	18332
rs13291169	phylum.Bacteroidetes.id.905	abdominal aortic aneurysm	9	116888284	C	G	0.0700929	0.0148756	2.60991e-06	17514
rs61249479	order.Selenomonadales.id.2165	abdominal aortic aneurysm	9	124912908	A	C	0.0777075	0.0168628	2.95471e-06	18165
rs61249479	class.Negativicutes.id.2164	abdominal aortic aneurysm	9	124912908	A	C	0.0777075	0.0168628	2.95471e-06	18165
rs59427698	genus..Eubacteriumrectalegroup.id.14374	abdominal aortic aneurysm	9	129425745	A	G	-0.0576035	0.0130853	5.36906e-06	16613
rs1999224	genus..Eubacteriumxylanophilumgroup.id.14375	abdominal aortic aneurysm	9	130498120	G	T	-0.0949051	0.0203503	3.75492e-06	13309
rs62575403	phylum.Bacteroidetes.id.905	abdominal aortic aneurysm	9	136493820	C	T	0.145424	0.0311079	2.95953e-06	9669
rs12341505	genus.Clostridiumsensustricto1.id.1873	abdominal aortic aneurysm	9	136710881	G	A	0.0810718	0.0180121	4.82174e-06	14118
rs4242783	genus.Akkermansia.id.4037	abdominal aortic aneurysm	10	5064327	G	A	0.0685454	0.0147701	2.99799e-06	11689
rs4242783	order.Verrucomicrobiales.id.4030	abdominal aortic aneurysm	10	5064327	G	A	0.0689292	0.0147693	2.63612e-06	11690
rs4242783	family.Verrucomicrobiaceae.id.4036	abdominal aortic aneurysm	10	5064327	G	A	0.0687992	0.0147694	2.75444e-06	11690
rs4242783	class.Verrucomicrobiae.id.4029	abdominal aortic aneurysm	10	5064327	G	A	0.0689292	0.0147693	2.63612e-06	11690
rs9423647	class.Negativicutes.id.2164	abdominal aortic aneurysm	10	5579818	G	A	0.047817	0.0105282	6.06114e-06	18164
rs9423647	order.Selenomonadales.id.2165	abdominal aortic aneurysm	10	5579818	G	A	0.047817	0.0105282	6.06114e-06	18164
rs3995795	order.Verrucomicrobiales.id.4030	abdominal aortic aneurysm	10	11389614	C	T	0.0641275	0.0140995	5.18557e-06	11690
rs3995795	class.Verrucomicrobiae.id.4029	abdominal aortic aneurysm	10	11389614	C	T	0.0641275	0.0140995	5.18557e-06	11690
rs3995795	genus.Akkermansia.id.4037	abdominal aortic aneurysm	10	11389614	C	T	0.0641175	0.0140999	5.21945e-06	11689
rs3995795	family.Verrucomicrobiaceae.id.4036	abdominal aortic aneurysm	10	11389614	C	T	0.064218	0.0140994	5.02531e-06	11690
rs72771021	phylum.Firmicutes.id.1672	abdominal aortic aneurysm	10	13841631	C	T	-0.141357	0.0308303	5.12438e-06	9068
rs4748237	genus.Roseburia.id.2012	abdominal aortic aneurysm	10	16051097	G	C	0.0488326	0.0106404	4.67223e-06	17851
rs2913110	genus..Eubacteriumbrachygroup.id.11296	abdominal aortic aneurysm	10	22892667	C	T	0.105143	0.022942	4.55806e-06	4001
rs36111799	phylum.Firmicutes.id.1672	abdominal aortic aneurysm	10	39136170	C	T	-0.0480708	0.0105429	5.17441e-06	18226
rs2795528	genus.Clostridiumsensustricto1.id.1873	abdominal aortic aneurysm	10	43270264	G	A	-0.184315	0.0392204	2.7204e-06	6366
rs60995569	phylum.Lentisphaerae.id.2238	abdominal aortic aneurysm	10	53930085	T	G	-0.16062	0.0336806	9.19393e-06	4737
rs1649999	class.Negativicutes.id.2164	abdominal aortic aneurysm	10	80086072	A	G	0.0748989	0.0166458	7.5812e-06	18036
rs1649999	order.Selenomonadales.id.2165	abdominal aortic aneurysm	10	80086072	A	G	0.0748989	0.0166458	7.5812e-06	18036
rs386526	genus.CandidatusSoleaferrea.id.11350	abdominal aortic aneurysm	10	82879688	C	G	0.0818459	0.0180086	8.33076e-06	6144
rs112617308	genus..Eubacteriumbrachygroup.id.11296	abdominal aortic aneurysm	10	94185213	T	C	-0.170873	0.0362844	2.38033e-06	4001
rs17291611	genus.unknowngenus.id.1868	abdominal aortic aneurysm	10	109292487	A	G	-0.0905691	0.0190904	2.29784e-06	10008
rs4463806	class.Negativicutes.id.2164	abdominal aortic aneurysm	10	115597993	T	C	-0.0543966	0.0129365	7.80662e-06	18160
rs4463806	order.Selenomonadales.id.2165	abdominal aortic aneurysm	10	115597993	T	C	-0.0543966	0.0129365	7.80662e-06	18160
rs138437711	genus.unknowngenus.id.1868	abdominal aortic aneurysm	10	134926480	A	G	-0.087484	0.0192215	4.65993e-06	9966
rs2884897	genus..Eubacteriumrectalegroup.id.14374	abdominal aortic aneurysm	11	8129537	A	G	-0.129364	0.0289021	6.44426e-06	10813
rs16910295	genus.Roseburia.id.2012	abdominal aortic aneurysm	11	12009569	T	C	-0.0980434	0.020957	2.91111e-06	16648
rs2704155	genus.Anaerotruncus.id.2054	abdominal aortic aneurysm	11	54908652	T	A	-0.106235	0.0234815	5.4183e-06	12419
rs2704155	genus.Anaerotruncus.id.2054	abdominal aortic aneurysm	11	54908652	T	A	-0.106235	0.0234815	5.4183e-06	12419
rs6591893	genus..Eubacteriumbrachygroup.id.11296	abdominal aortic aneurysm	11	80236833	G	A	0.108225	0.0240319	7.34344e-06	3999
rs11018566	genus.Anaerotruncus.id.2054	abdominal aortic aneurysm	11	89040226	A	G	-0.156465	0.0366032	6.13709e-06	6278
rs10892089	genus..Eubacteriumrectalegroup.id.14374	abdominal aortic aneurysm	11	98523638	C	G	-0.0635522	0.0140072	6.21821e-06	17351
rs2213117	genus..Eubacteriumxylanophilumgroup.id.14375	abdominal aortic aneurysm	11	131009660	T	G	0.0877797	0.0189012	4.21329e-06	12878
rs11054680	genus.Turicibacter.id.2162	abdominal aortic aneurysm	12	12242455	T	C	-0.104751	0.0226997	2.30977e-06	8928
rs117151453	genus..Eubacteriumrectalegroup.id.14374	abdominal aortic aneurysm	12	20066025	G	C	-0.113141	0.0243541	1.84432e-06	13908
rs7294633	genus.Gordonibacter.id.821	abdominal aortic aneurysm	12	29024534	C	T	0.12867	0.0249946	3.43763e-07	3723
rs116847295	genus.Clostridiumsensustricto1.id.1873	abdominal aortic aneurysm	12	43485015	C	T	0.110021	0.0246032	4.58118e-06	12910
rs2160994	genus.Roseburia.id.2012	abdominal aortic aneurysm	12	50650057	T	C	0.0550687	0.0112481	9.6985e-07	17444
rs1044939	genus.unknowngenus.id.1868	abdominal aortic aneurysm	12	57449705	C	T	0.109022	0.0242017	7.01695e-06	10175
rs7975768	phylum.Firmicutes.id.1672	abdominal aortic aneurysm	12	97374875	C	G	0.0512732	0.0109226	2.82482e-06	17859
rs6489992	genus.CandidatusSoleaferrea.id.11350	abdominal aortic aneurysm	12	115352769	A	G	-0.0840437	0.0187031	7.88786e-06	6142
rs111862613	class.Verrucomicrobiae.id.4029	abdominal aortic aneurysm	12	130309670	T	C	0.090699	0.0196746	3.73846e-06	11621
rs111862613	family.Verrucomicrobiaceae.id.4036	abdominal aortic aneurysm	12	130309670	T	C	0.0907065	0.0196746	3.73127e-06	11621
rs111862613	genus.Akkermansia.id.4037	abdominal aortic aneurysm	12	130309670	T	C	0.0911199	0.0196748	3.39236e-06	11620
rs111862613	order.Verrucomicrobiales.id.4030	abdominal aortic aneurysm	12	130309670	T	C	0.090699	0.0196746	3.73846e-06	11621
rs61934597	genus.Gordonibacter.id.821	abdominal aortic aneurysm	12	131024079	C	T	-0.172495	0.0388567	8.36672e-06	3684
rs2031282	order.Victivallales.id.2254	abdominal aortic aneurysm	13	20687179	A	G	0.122369	0.0270329	4.3826e-06	4734
rs2031282	class.Lentisphaeria.id.2250	abdominal aortic aneurysm	13	20687179	A	G	0.122369	0.0270329	4.3826e-06	4734
rs2031282	phylum.Lentisphaerae.id.2238	abdominal aortic aneurysm	13	20687179	A	G	0.120412	0.0270263	5.86463e-06	4739
rs7999780	phylum.Bacteroidetes.id.905	abdominal aortic aneurysm	13	24963729	G	A	0.0543635	0.0124067	9.46652e-06	18325
rs6563550	genus.Anaerotruncus.id.2054	abdominal aortic aneurysm	13	38058413	T	C	0.0877135	0.0176745	2.34517e-07	16566
rs73512608	phylum.Bacteroidetes.id.905	abdominal aortic aneurysm	13	70522683	G	A	-0.123117	0.0236743	2.53891e-07	11350
rs61972390	phylum.Cyanobacteria.id.1500	abdominal aortic aneurysm	13	100566758	T	C	0.107346	0.0242469	9.11371e-06	6486
rs9300744	genus.Roseburia.id.2012	abdominal aortic aneurysm	13	103117486	C	T	-0.0588452	0.0126228	4.75118e-06	17854
rs1384962	genus..Eubacteriumbrachygroup.id.11296	abdominal aortic aneurysm	14	23060552	A	G	0.120888	0.0266264	6.99292e-06	4001
rs10150232	genus.Anaerotruncus.id.2054	abdominal aortic aneurysm	14	30418008	A	G	0.0567088	0.0124877	6.67667e-06	16117
rs111845179	phylum.Bacteroidetes.id.905	abdominal aortic aneurysm	14	59317502	T	C	0.104177	0.0213837	6.47186e-07	16394
rs10140184	genus..Eubacteriumxylanophilumgroup.id.14375	abdominal aortic aneurysm	14	73181783	A	C	0.0576795	0.012599	4.95862e-06	12930
rs7400877	genus.CandidatusSoleaferrea.id.11350	abdominal aortic aneurysm	14	76403542	T	C	-0.0951085	0.0212799	9.29448e-06	6145
rs7155595	genus.Anaerotruncus.id.2054	abdominal aortic aneurysm	14	77502546	C	A	0.0539336	0.0118903	7.54982e-06	16553
rs7148504	phylum.Cyanobacteria.id.1500	abdominal aortic aneurysm	14	100168298	G	T	0.0800404	0.0176621	6.62391e-06	7118
rs17114848	class.Lentisphaeria.id.2250	abdominal aortic aneurysm	15	25162535	G	A	0.152377	0.0324332	4.05865e-06	4734
rs17114848	order.Victivallales.id.2254	abdominal aortic aneurysm	15	25162535	G	A	0.152377	0.0324332	4.05865e-06	4734
rs17114848	phylum.Lentisphaerae.id.2238	abdominal aortic aneurysm	15	25162535	G	A	0.148972	0.0324162	6.76994e-06	4739
rs6494922	genus.Anaerotruncus.id.2054	abdominal aortic aneurysm	15	33459867	A	G	0.0903106	0.0202257	6.62362e-06	16067
rs6494306	genus.CandidatusSoleaferrea.id.11350	abdominal aortic aneurysm	15	62394540	A	G	-0.0969304	0.0214221	5.80051e-06	6145
rs55858165	genus.Roseburia.id.2012	abdominal aortic aneurysm	15	86512809	A	C	0.179284	0.0404954	9.98975e-06	5447
rs58498416	genus..Eubacteriumrectalegroup.id.14374	abdominal aortic aneurysm	15	87881513	C	T	-0.0517316	0.0118196	9.6842e-06	17350
rs4247078	genus.Turicibacter.id.2162	abdominal aortic aneurysm	15	92605098	C	G	0.0710377	0.0155221	5.46077e-06	8948
rs35398954	genus..Eubacteriumrectalegroup.id.14374	abdominal aortic aneurysm	15	93006765	A	G	-0.0901402	0.0174602	5.39945e-07	16621
rs12908520	order.Verrucomicrobiales.id.4030	abdominal aortic aneurysm	15	97570657	G	A	0.0618926	0.0130946	2.17163e-06	11863
rs12908520	family.Verrucomicrobiaceae.id.4036	abdominal aortic aneurysm	15	97570657	G	A	0.0619104	0.0130946	2.15138e-06	11863
rs12908520	genus.Akkermansia.id.4037	abdominal aortic aneurysm	15	97570657	G	A	0.061772	0.0130954	2.26482e-06	11862
rs12908520	class.Verrucomicrobiae.id.4029	abdominal aortic aneurysm	15	97570657	G	A	0.0618926	0.0130946	2.17163e-06	11863
rs2585223	phylum.Cyanobacteria.id.1500	abdominal aortic aneurysm	15	100880888	T	C	0.111364	0.0247743	8.85734e-06	6911
rs1002941	class.Lentisphaeria.id.2250	abdominal aortic aneurysm	15	101242690	G	A	0.105025	0.0233484	8.14836e-06	4734
rs1002941	order.Victivallales.id.2254	abdominal aortic aneurysm	15	101242690	G	A	0.105025	0.0233484	8.14836e-06	4734
rs1002941	phylum.Lentisphaerae.id.2238	abdominal aortic aneurysm	15	101242690	G	A	0.107661	0.0233382	4.3088e-06	4739
rs71405394	order.Selenomonadales.id.2165	abdominal aortic aneurysm	15	101245088	G	A	-0.114178	0.02405	2.16631e-06	13861
rs71405394	class.Negativicutes.id.2164	abdominal aortic aneurysm	15	101245088	G	A	-0.114178	0.02405	2.16631e-06	13861
rs12930556	genus.unknowngenus.id.1868	abdominal aortic aneurysm	16	8870618	C	T	0.064211	0.0139816	4.54295e-06	10301
rs11649454	genus.Turicibacter.id.2162	abdominal aortic aneurysm	16	10181248	G	C	0.0950891	0.0203433	3.26627e-06	8943
rs60274479	order.Selenomonadales.id.2165	abdominal aortic aneurysm	16	21249925	T	C	-0.0659623	0.0134137	1.1623e-06	17610
rs60274479	class.Negativicutes.id.2164	abdominal aortic aneurysm	16	21249925	T	C	-0.0659623	0.0134137	1.1623e-06	17610
rs7199484	genus.Turicibacter.id.2162	abdominal aortic aneurysm	16	49826299	G	A	-0.0731428	0.0160172	5.76664e-06	8948
rs112176119	genus..Eubacteriumxylanophilumgroup.id.14375	abdominal aortic aneurysm	16	73696771	C	T	-0.113455	0.0245762	3.32766e-06	12199
rs929878	phylum.Bacteroidetes.id.905	abdominal aortic aneurysm	16	74290641	C	T	-0.0540001	0.0121526	6.5112e-06	18335
rs2602429	family.Verrucomicrobiaceae.id.4036	abdominal aortic aneurysm	16	81063149	C	T	0.0745516	0.0156195	2.69939e-06	11690
rs2602429	order.Verrucomicrobiales.id.4030	abdominal aortic aneurysm	16	81063149	C	T	0.0746844	0.0156194	2.58297e-06	11690
rs2602429	genus.Akkermansia.id.4037	abdominal aortic aneurysm	16	81063149	C	T	0.0745352	0.0156201	2.71569e-06	11689
rs2602429	class.Verrucomicrobiae.id.4029	abdominal aortic aneurysm	16	81063149	C	T	0.0746844	0.0156194	2.58297e-06	11690
rs73975615	phylum.Bacteroidetes.id.905	abdominal aortic aneurysm	17	6461200	G	A	-0.207163	0.0442629	1.20411e-06	3350
rs7220558	genus.Gordonibacter.id.821	abdominal aortic aneurysm	17	10148653	A	T	0.116884	0.0234834	6.70634e-07	3723
rs2009919	phylum.Firmicutes.id.1672	abdominal aortic aneurysm	17	11780026	T	C	0.0536457	0.0106294	4.94716e-07	17859
rs2314810	phylum.Cyanobacteria.id.1500	abdominal aortic aneurysm	17	26104110	C	G	-0.218257	0.0464571	4.24763e-06	3934
rs12603364	genus.Turicibacter.id.2162	abdominal aortic aneurysm	17	43117476	T	C	0.110861	0.0225598	8.66598e-07	8923
rs16955299	genus.Gordonibacter.id.821	abdominal aortic aneurysm	17	52957210	G	A	-0.196423	0.0433538	6.37019e-06	3572
rs79582700	genus..Eubacteriumxylanophilumgroup.id.14375	abdominal aortic aneurysm	17	66689958	C	G	-0.0951677	0.0199969	2.40981e-06	13256
rs789068	phylum.Cyanobacteria.id.1500	abdominal aortic aneurysm	18	1008239	G	A	-0.111385	0.0212922	1.57171e-07	7110
rs8085381	phylum.Firmicutes.id.1672	abdominal aortic aneurysm	18	29328305	G	A	0.0647291	0.0146219	8.67253e-06	18339
rs16960159	genus..Eubacteriumrectalegroup.id.14374	abdominal aortic aneurysm	18	37703874	C	G	-0.156596	0.0336234	4.10132e-06	8334
rs117107102	genus.Akkermansia.id.4037	abdominal aortic aneurysm	18	49473635	A	G	0.204406	0.0431629	3.01139e-06	4974
rs117107102	family.Verrucomicrobiaceae.id.4036	abdominal aortic aneurysm	18	49473635	A	G	0.204683	0.0431573	2.91821e-06	4975
rs117107102	class.Verrucomicrobiae.id.4029	abdominal aortic aneurysm	18	49473635	A	G	0.204683	0.0431573	2.91821e-06	4975
rs117107102	order.Verrucomicrobiales.id.4030	abdominal aortic aneurysm	18	49473635	A	G	0.204683	0.0431573	2.91821e-06	4975
rs12980122	genus..Eubacteriumxylanophilumgroup.id.14375	abdominal aortic aneurysm	19	8255478	C	G	-0.108274	0.0238257	5.01935e-06	12039
rs11666533	genus.Turicibacter.id.2162	abdominal aortic aneurysm	19	11864932	C	T	-0.111689	0.0248436	7.37109e-06	8256
rs7247191	phylum.Firmicutes.id.1672	abdominal aortic aneurysm	19	22899585	T	C	-0.0713033	0.0157424	4.73101e-06	18340
rs830149	genus.CandidatusSoleaferrea.id.11350	abdominal aortic aneurysm	19	47991441	C	G	0.184647	0.0397237	9.58382e-06	5065
rs941682	order.Verrucomicrobiales.id.4030	abdominal aortic aneurysm	20	31867840	G	A	-0.0631436	0.0143767	9.61003e-06	11809
rs941682	class.Verrucomicrobiae.id.4029	abdominal aortic aneurysm	20	31867840	G	A	-0.0631436	0.0143767	9.61003e-06	11809
rs941682	family.Verrucomicrobiaceae.id.4036	abdominal aortic aneurysm	20	31867840	G	A	-0.0631526	0.0143767	9.58114e-06	11809
rs941682	genus.Akkermansia.id.4037	abdominal aortic aneurysm	20	31867840	G	A	-0.0632957	0.0143777	9.17126e-06	11808
rs3852931	phylum.Firmicutes.id.1672	abdominal aortic aneurysm	20	54087963	C	T	-0.0482086	0.0105	4.52594e-06	18260
rs17830032	genus..Eubacteriumxylanophilumgroup.id.14375	abdominal aortic aneurysm	20	57995506	G	A	-0.160597	0.0310515	2.38893e-07	9527
rs77599476	class.Lentisphaeria.id.2250	abdominal aortic aneurysm	20	61394262	A	G	0.230292	0.0480168	1.86133e-06	3722
rs77599476	phylum.Lentisphaerae.id.2238	abdominal aortic aneurysm	20	61394262	A	G	0.229981	0.0479918	1.90263e-06	3726
rs77599476	order.Victivallales.id.2254	abdominal aortic aneurysm	20	61394262	A	G	0.230292	0.0480168	1.86133e-06	3722
rs2825714	order.Victivallales.id.2254	abdominal aortic aneurysm	21	21023966	A	G	-0.13741	0.0289246	1.72211e-06	4734
rs2825714	phylum.Lentisphaerae.id.2238	abdominal aortic aneurysm	21	21023966	A	G	-0.138226	0.0289096	1.49772e-06	4739
rs2825714	class.Lentisphaeria.id.2250	abdominal aortic aneurysm	21	21023966	A	G	-0.13741	0.0289246	1.72211e-06	4734
rs2834062	class.Negativicutes.id.2164	abdominal aortic aneurysm	21	34377485	A	G	0.0489057	0.0108842	8.4392e-06	18171
rs2834062	order.Selenomonadales.id.2165	abdominal aortic aneurysm	21	34377485	A	G	0.0489057	0.0108842	8.4392e-06	18171
rs2834977	genus.Turicibacter.id.2162	abdominal aortic aneurysm	21	36929643	T	C	-0.0959995	0.0208261	3.95588e-06	8946
rs112334273	phylum.Firmicutes.id.1672	abdominal aortic aneurysm	21	40703251	G	A	0.0627459	0.0127415	9.26452e-07	18217
rs6586324	phylum.Bacteroidetes.id.905	abdominal aortic aneurysm	21	43942135	T	C	0.0477792	0.0105437	7.36878e-06	18332
rs9613196	genus..Eubacteriumbrachygroup.id.11296	abdominal aortic aneurysm	22	26922534	T	A	-0.238718	0.0528561	4.98786e-06	3004
rs17343978	phylum.Bacteroidetes.id.905	abdominal aortic aneurysm	22	27433885	A	C	-0.0556041	0.0120272	7.2247e-06	18335
rs720439	genus..Eubacteriumbrachygroup.id.11296	abdominal aortic aneurysm	22	48190598	A	G	-0.111927	0.0251252	7.02827e-06	4001
rs12124567	genus.Prevotella7.id.11182	intracranial aneurysm	1	3343802	A	G	-0.121281	0.0275017	9.48982e-06	3283
rs9426434	genus.Prevotella7.id.11182	intracranial aneurysm	1	29736216	T	C	-0.123657	0.0278514	9.71711e-06	3318
rs1187983	genus.Marvinbryantia.id.2005	intracranial aneurysm	1	58441860	C	T	-0.0935456	0.0193174	2.02427e-06	11896
rs12740451	genus.Roseburia.id.2012	intracranial aneurysm	1	95178974	T	C	0.0697527	0.0153607	7.34264e-06	17837
rs147990086	genus.Roseburia.id.2012	intracranial aneurysm	1	145655256	A	G	-0.0578936	0.01324	8.92942e-06	17840
rs240104	class.Coriobacteriia.id.809	intracranial aneurysm	1	176571431	T	C	-0.0603429	0.0126849	1.51603e-06	17577
rs240104	order.Coriobacteriales.id.810	intracranial aneurysm	1	176571431	T	C	-0.0603429	0.0126849	1.51603e-06	17577
rs240104	family.Coriobacteriaceae.id.811	intracranial aneurysm	1	176571431	T	C	-0.0603429	0.0126849	1.51603e-06	17577
rs7540303	family.Coriobacteriaceae.id.811	intracranial aneurysm	1	179629191	C	T	0.0483227	0.0109062	9.62148e-06	17691
rs7540303	class.Coriobacteriia.id.809	intracranial aneurysm	1	179629191	C	T	0.0483227	0.0109062	9.62148e-06	17691
rs7540303	order.Coriobacteriales.id.810	intracranial aneurysm	1	179629191	C	T	0.0483227	0.0109062	9.62148e-06	17691
rs12566975	genus.Lachnoclostridium.id.11308	intracranial aneurysm	1	185091351	T	C	-0.0468097	0.0105787	9.57204e-06	17921
rs302266	genus.Roseburia.id.2012	intracranial aneurysm	1	194183650	T	C	-0.0777312	0.0172985	8.12587e-06	17056
rs115325767	genus..Eubacteriumcoprostanoligenesgroup.id.11375	intracranial aneurysm	1	200638489	G	C	0.0783322	0.0174719	2.62197e-06	16555
rs16851319	class.Deltaproteobacteria.id.3087	intracranial aneurysm	1	203308383	G	C	-0.0705516	0.0150849	5.67888e-06	15154
rs16851319	order.Desulfovibrionales.id.3156	intracranial aneurysm	1	203308383	G	C	-0.0729137	0.0150954	2.70287e-06	15130
rs16851319	family.Desulfovibrionaceae.id.3169	intracranial aneurysm	1	203308383	G	C	-0.0732697	0.0150964	2.39649e-06	15128
rs2692012	family.Desulfovibrionaceae.id.3169	intracranial aneurysm	1	203991605	A	G	0.114231	0.0253568	1.5639e-06	13080
rs2692012	class.Deltaproteobacteria.id.3087	intracranial aneurysm	1	203991605	A	G	0.110335	0.0253336	3.14186e-06	13104
rs2692012	order.Desulfovibrionales.id.3156	intracranial aneurysm	1	203991605	A	G	0.112244	0.0253553	2.27021e-06	13082
rs3125832	genus.Marvinbryantia.id.2005	intracranial aneurysm	1	211400180	A	C	0.0679323	0.015012	5.02731e-06	11709
rs16851659	class.Melainabacteria.id.1589	intracranial aneurysm	1	230523039	G	C	-0.0896103	0.0186432	1.27487e-06	5884
rs16851659	order.Gastranaerophilales.id.1591	intracranial aneurysm	1	230523039	G	C	-0.0895168	0.0186555	1.27024e-06	5875
rs16851659	genus.unknowngenus.id.1000001215	intracranial aneurysm	1	230523039	G	C	-0.0895168	0.0186555	1.27024e-06	5875
rs16851659	family.unknownfamily.id.1000001214	intracranial aneurysm	1	230523039	G	C	-0.0895168	0.0186555	1.27024e-06	5875
rs7412979	genus.Butyrivibrio.id.1993	intracranial aneurysm	1	235580646	C	G	0.186779	0.0389112	1.70567e-06	3480
rs35961441	family.Porphyromonadaceae.id.943	intracranial aneurysm	1	240929774	A	C	0.0915257	0.0207306	8.37393e-06	16374
rs12040548	genus.Ruminiclostridium9.id.11357	intracranial aneurysm	1	247710285	G	T	0.0570422	0.0122359	3.14872e-06	16721
rs57404562	genus.Prevotella7.id.11182	intracranial aneurysm	2	12101762	C	A	0.155486	0.0316057	6.21576e-07	3487
rs79895140	genus..Eubacteriumcoprostanoligenesgroup.id.11375	intracranial aneurysm	2	50797401	T	C	-0.0641017	0.0141153	8.61816e-06	16139
rs3771393	genus..Eubacteriumfissicatenagroup.id.14373	intracranial aneurysm	2	71145246	C	T	0.130842	0.0266671	7.37909e-07	3792
rs7573799	phylum.Firmicutes.id.1672	intracranial aneurysm	2	80141964	C	G	-0.0698446	0.0153935	8.05164e-06	17859
rs1528479	genus.Lachnoclostridium.id.11308	intracranial aneurysm	2	167244051	G	A	-0.0497798	0.0111919	9.63976e-06	17477
rs13033315	genus.Ruminiclostridium9.id.11357	intracranial aneurysm	2	204706865	T	A	0.0511195	0.0111418	5.68052e-06	16724
rs3792064	phylum.Firmicutes.id.1672	intracranial aneurysm	2	231678413	G	A	0.0897349	0.0182532	6.75498e-07	17812
rs2240542	genus.Prevotella7.id.11182	intracranial aneurysm	2	242066314	C	T	0.12085	0.0261776	4.84146e-06	3489
rs2442778	class.Coriobacteriia.id.809	intracranial aneurysm	3	11654412	G	A	-0.116408	0.0258545	9.02703e-06	13472
rs2442778	order.Coriobacteriales.id.810	intracranial aneurysm	3	11654412	G	A	-0.116408	0.0258545	9.02703e-06	13472
rs2442778	family.Coriobacteriaceae.id.811	intracranial aneurysm	3	11654412	G	A	-0.116408	0.0258545	9.02703e-06	13472
rs9864379	genus.unknowngenus.id.1000001215	intracranial aneurysm	3	14306949	T	C	-0.160521	0.0292752	4.65873e-08	5768
rs9864379	family.unknownfamily.id.1000001214	intracranial aneurysm	3	14306949	T	C	-0.160521	0.0292752	4.65873e-08	5768
rs9864379	class.Melainabacteria.id.1589	intracranial aneurysm	3	14306949	T	C	-0.159735	0.0292553	5.3606e-08	5777
rs9864379	order.Gastranaerophilales.id.1591	intracranial aneurysm	3	14306949	T	C	-0.160521	0.0292752	4.65873e-08	5768
rs73031978	phylum.Euryarchaeota.id.55	intracranial aneurysm	3	15019595	C	G	-0.197523	0.0414497	2.74069e-06	3501
rs7635189	phylum.Euryarchaeota.id.55	intracranial aneurysm	3	15591607	G	A	0.119983	0.0259356	4.635e-06	3483
rs615997	genus.Lachnoclostridium.id.11308	intracranial aneurysm	3	23037786	T	C	0.0511752	0.0106491	2.02677e-06	17911
rs9809789	genus.Ruminiclostridium9.id.11357	intracranial aneurysm	3	29179983	C	T	-0.0717454	0.0159673	8.71968e-06	16025
rs186073	order.Desulfovibrionales.id.3156	intracranial aneurysm	3	31133401	T	C	0.0529219	0.0118542	8.74432e-06	14841
rs1768152	genus..Eubacteriumfissicatenagroup.id.14373	intracranial aneurysm	3	39604954	T	C	0.139489	0.0316186	8.70054e-06	3590
rs4928024	genus.Butyrivibrio.id.1993	intracranial aneurysm	3	54288503	A	G	-0.17471	0.0389333	8.18641e-06	3481
rs430270	genus.Prevotella7.id.11182	intracranial aneurysm	3	60474379	A	C	0.139155	0.0297055	2.86846e-06	3318
rs17065783	family.Porphyromonadaceae.id.943	intracranial aneurysm	3	62035586	A	G	-0.059133	0.0122235	1.79351e-06	18028
rs1031599	genus.Lachnoclostridium.id.11308	intracranial aneurysm	3	66725825	G	T	-0.078627	0.0175644	6.31376e-06	17398
rs76898927	genus..Eubacteriumcoprostanoligenesgroup.id.11375	intracranial aneurysm	3	81595477	G	A	0.123055	0.0266375	4.78979e-06	12197
rs11720390	genus.Streptococcus.id.1853	intracranial aneurysm	3	94103591	G	A	0.107024	0.0228121	3.59482e-06	15220
rs71315246	genus.Actinomyces.id.423	intracranial aneurysm	3	101352439	A	G	-0.0969809	0.021925	9.82978e-06	7468
rs11720857	genus..Eubacteriumcoprostanoligenesgroup.id.11375	intracranial aneurysm	3	113794507	C	T	0.0630776	0.0144485	9.26255e-06	16960
rs6762473	genus..Eubacteriumcoprostanoligenesgroup.id.11375	intracranial aneurysm	3	127139574	C	A	0.0521584	0.0112353	4.26113e-06	17377
rs6806351	genus.Streptococcus.id.1853	intracranial aneurysm	3	132058723	T	C	-0.0633829	0.0136647	4.93869e-06	15973
rs57665991	genus.Ruminiclostridium9.id.11357	intracranial aneurysm	3	157841287	C	G	-0.0641507	0.0123339	2.07274e-07	16725
rs55875763	genus.Ruminiclostridium9.id.11357	intracranial aneurysm	3	158345912	G	C	-0.0545331	0.0112974	1.60268e-06	16725
rs2863363	genus.Marvinbryantia.id.2005	intracranial aneurysm	3	166039765	A	G	0.0634861	0.0136323	3.11281e-06	11950
rs62285313	genus.Lachnoclostridium.id.11308	intracranial aneurysm	3	177470032	A	G	0.0864203	0.0181565	1.58331e-06	16991
rs3111851	family.Porphyromonadaceae.id.943	intracranial aneurysm	3	189854046	C	G	0.0581896	0.0121147	2.19497e-06	18024
rs12486680	family.Porphyromonadaceae.id.943	intracranial aneurysm	3	191568066	A	C	0.0984639	0.0218573	4.29086e-06	17108
rs116270582	genus.Roseburia.id.2012	intracranial aneurysm	4	119349	T	A	-0.153844	0.0329324	1.19525e-06	9099
rs3821998	genus.Lachnoclostridium.id.11308	intracranial aneurysm	4	38694566	C	A	-0.0864066	0.0192519	6.72052e-06	17920
rs10028567	genus.Streptococcus.id.1853	intracranial aneurysm	4	53657577	C	T	-0.0921167	0.0191881	7.30343e-06	16311
rs894996	phylum.Euryarchaeota.id.55	intracranial aneurysm	4	104418307	C	A	0.203577	0.0440033	5.11931e-06	3746
rs864093	family.Porphyromonadaceae.id.943	intracranial aneurysm	4	149825977	A	C	-0.0527939	0.0117499	9.598e-06	18027
rs6815608	phylum.Firmicutes.id.1672	intracranial aneurysm	4	152131744	T	C	0.0935765	0.0210869	7.23859e-06	16731
rs6814436	phylum.Firmicutes.id.1672	intracranial aneurysm	4	161507301	T	C	0.0680205	0.0150844	6.80463e-06	18336
rs13128780	genus.Hungatella.id.11306	intracranial aneurysm	4	166058998	T	C	-0.149725	0.0312777	1.74998e-06	3999
rs2332027	phylum.Firmicutes.id.1672	intracranial aneurysm	4	171672038	G	A	-0.0482656	0.0104823	4.04546e-06	18340
rs80046645	class.Coriobacteriia.id.809	intracranial aneurysm	5	459415	C	G	0.25584	0.0561995	4.65689e-06	3204
rs80046645	family.Coriobacteriaceae.id.811	intracranial aneurysm	5	459415	C	G	0.25584	0.0561995	4.65689e-06	3204
rs80046645	order.Coriobacteriales.id.810	intracranial aneurysm	5	459415	C	G	0.25584	0.0561995	4.65689e-06	3204
rs72738886	phylum.Firmicutes.id.1672	intracranial aneurysm	5	35770550	T	C	0.0864609	0.0190398	7.67884e-06	16934
rs10044993	genus.Hungatella.id.11306	intracranial aneurysm	5	58424440	C	A	0.139547	0.0316748	8.06668e-06	4209
rs2943022	genus.Roseburia.id.2012	intracranial aneurysm	5	89598914	T	C	0.0493786	0.0106763	4.11408e-06	17854
rs1397793	class.Coriobacteriia.id.809	intracranial aneurysm	5	90471451	G	A	-0.0498855	0.0112446	9.77381e-06	17527
rs1397793	order.Coriobacteriales.id.810	intracranial aneurysm	5	90471451	G	A	-0.0498855	0.0112446	9.77381e-06	17527
rs1397793	family.Coriobacteriaceae.id.811	intracranial aneurysm	5	90471451	G	A	-0.0498855	0.0112446	9.77381e-06	17527
rs28040	genus.Roseburia.id.2012	intracranial aneurysm	5	96018066	G	C	0.0565693	0.0126792	9.26141e-06	17854
rs2547978	phylum.Firmicutes.id.1672	intracranial aneurysm	5	98020298	A	G	0.0465802	0.0105075	8.56845e-06	18338
rs329182	genus.Roseburia.id.2012	intracranial aneurysm	5	125076494	T	C	0.0690327	0.0152884	5.90142e-06	17854
rs76779974	class.Coriobacteriia.id.809	intracranial aneurysm	5	125460084	C	G	0.0774888	0.0171877	5.63091e-06	16419
rs76779974	family.Coriobacteriaceae.id.811	intracranial aneurysm	5	125460084	C	G	0.0774888	0.0171877	5.63091e-06	16419
rs76779974	order.Coriobacteriales.id.810	intracranial aneurysm	5	125460084	C	G	0.0774888	0.0171877	5.63091e-06	16419
rs17163238	genus.Butyrivibrio.id.1993	intracranial aneurysm	5	128976021	G	A	0.140987	0.0309117	5.51196e-06	3482
rs78753150	genus.Roseburia.id.2012	intracranial aneurysm	5	144135655	A	C	0.0968739	0.0214067	9.98312e-06	16303
rs395407	genus.Streptococcus.id.1853	intracranial aneurysm	5	169689604	G	C	-0.0792781	0.0173697	4.36503e-06	15864
rs77558518	genus.Streptococcus.id.1853	intracranial aneurysm	5	174173171	A	G	-0.103999	0.0229714	4.7086e-06	14949
rs56131665	phylum.Euryarchaeota.id.55	intracranial aneurysm	5	178160975	G	A	0.176759	0.0385787	5.30389e-06	3736
rs6930661	genus.Roseburia.id.2012	intracranial aneurysm	6	12774611	C	T	-0.0961587	0.0204975	2.47942e-06	16945
rs77658038	phylum.Euryarchaeota.id.55	intracranial aneurysm	6	16284785	A	C	-0.160157	0.0340856	4.7542e-06	3810
rs7763512	genus.Butyrivibrio.id.1993	intracranial aneurysm	6	21960091	G	A	0.119846	0.0253367	3.10655e-06	3259
rs6934739	genus..Eubacteriumfissicatenagroup.id.14373	intracranial aneurysm	6	39940437	A	G	0.111463	0.0252788	9.75326e-06	3831
rs9349693	genus.Butyrivibrio.id.1993	intracranial aneurysm	6	53939724	A	G	0.117973	0.0259861	5.54958e-06	3482
rs34583783	genus.Actinomyces.id.423	intracranial aneurysm	6	67207371	G	T	0.126596	0.0268461	4.48529e-06	7468
rs78191726	genus.Ruminiclostridium9.id.11357	intracranial aneurysm	6	67655320	T	C	0.0944998	0.0210206	7.58287e-06	16039
rs12195431	genus.Prevotella7.id.11182	intracranial aneurysm	6	91019654	T	C	0.196528	0.0442322	8.72818e-06	3489
rs7752361	genus.Butyrivibrio.id.1993	intracranial aneurysm	6	111780705	A	G	-0.11923	0.0239975	7.69113e-07	3481
rs73592673	genus.Ruminiclostridium9.id.11357	intracranial aneurysm	6	128568828	A	T	-0.081629	0.0169515	2.13971e-06	15493
rs2842896	genus.Marvinbryantia.id.2005	intracranial aneurysm	6	132881664	C	T	-0.0649396	0.0131146	7.25363e-07	11709
rs35011108	genus.Actinomyces.id.423	intracranial aneurysm	6	133007480	A	G	0.232634	0.0512044	6.33832e-06	3515
rs34928225	phylum.Euryarchaeota.id.55	intracranial aneurysm	6	146840876	T	C	0.19977	0.0425421	4.33093e-06	3483
rs1007475	genus.Butyrivibrio.id.1993	intracranial aneurysm	6	148403405	G	T	0.118065	0.0261271	7.92312e-06	3482
rs75326254	genus.Roseburia.id.2012	intracranial aneurysm	6	166170836	C	T	-0.104628	0.0230897	7.50204e-06	15893
rs4073240	genus.Actinomyces.id.423	intracranial aneurysm	6	169224781	G	A	0.0749687	0.0167368	7.94274e-06	7468
rs9648214	genus..Eubacteriumcoprostanoligenesgroup.id.11375	intracranial aneurysm	7	16380806	T	C	-0.0828719	0.016431	2.5203e-07	17379
rs73074665	order.Gastranaerophilales.id.1591	intracranial aneurysm	7	20010624	A	T	0.164631	0.0356037	3.6238e-06	5749
rs73074665	family.unknownfamily.id.1000001214	intracranial aneurysm	7	20010624	A	T	0.164631	0.0356037	3.6238e-06	5749
rs73074665	genus.unknowngenus.id.1000001215	intracranial aneurysm	7	20010624	A	T	0.164631	0.0356037	3.6238e-06	5749
rs73074665	class.Melainabacteria.id.1589	intracranial aneurysm	7	20010624	A	T	0.166216	0.0355728	2.86608e-06	5758
rs62448869	class.Coriobacteriia.id.809	intracranial aneurysm	7	24464799	T	A	-0.0486059	0.0108982	7.87276e-06	17527
rs62448869	family.Coriobacteriaceae.id.811	intracranial aneurysm	7	24464799	T	A	-0.0486059	0.0108982	7.87276e-06	17527
rs62448869	order.Coriobacteriales.id.810	intracranial aneurysm	7	24464799	T	A	-0.0486059	0.0108982	7.87276e-06	17527
rs17159861	genus..Eubacteriumcoprostanoligenesgroup.id.11375	intracranial aneurysm	7	31085162	C	T	0.0962228	0.0168388	1.03787e-08	17380
rs73109678	genus..Eubacteriumcoprostanoligenesgroup.id.11375	intracranial aneurysm	7	33603122	G	A	-0.0796956	0.0172275	3.66339e-06	17379
rs11764382	genus.Streptococcus.id.1853	intracranial aneurysm	7	46774896	A	G	-0.0695345	0.0143671	1.28631e-06	16387
rs115044523	genus.Ruminiclostridium9.id.11357	intracranial aneurysm	7	47013498	G	A	-0.0980026	0.0202616	2.37202e-06	16107
rs6953849	family.Porphyromonadaceae.id.943	intracranial aneurysm	7	69251692	A	G	0.0718149	0.0150724	2.4448e-06	18028
rs151257695	genus..Eubacteriumfissicatenagroup.id.14373	intracranial aneurysm	7	73043561	A	G	0.20951	0.0454847	3.09681e-06	3587
rs4717831	genus..Eubacteriumcoprostanoligenesgroup.id.11375	intracranial aneurysm	7	73306506	A	T	0.0786783	0.0174038	9.17719e-06	16854
rs13307134	class.Coriobacteriia.id.809	intracranial aneurysm	7	105084680	C	T	0.0565686	0.0126265	7.79931e-06	17527
rs13307134	family.Coriobacteriaceae.id.811	intracranial aneurysm	7	105084680	C	T	0.0565686	0.0126265	7.79931e-06	17527
rs13307134	order.Coriobacteriales.id.810	intracranial aneurysm	7	105084680	C	T	0.0565686	0.0126265	7.79931e-06	17527
rs11761679	genus.Butyrivibrio.id.1993	intracranial aneurysm	7	150596929	T	C	0.154775	0.0321539	2.20231e-06	3482
rs79082720	genus.Ruminiclostridium9.id.11357	intracranial aneurysm	7	155701010	C	G	0.0928576	0.0204871	6.46935e-06	16094
rs2733072	genus..Eubacteriumfissicatenagroup.id.14373	intracranial aneurysm	8	5433699	G	A	0.109644	0.0228306	1.49089e-06	3833
rs17708276	genus.Streptococcus.id.1853	intracranial aneurysm	8	10199548	A	G	-0.0793955	0.0170628	3.04096e-06	16278
rs8191642	genus.Streptococcus.id.1853	intracranial aneurysm	8	11640784	G	A	-0.0604189	0.013671	8.09393e-06	16384
rs74303178	genus.Ruminiclostridium9.id.11357	intracranial aneurysm	8	14697544	T	C	0.0532742	0.0119274	7.91566e-06	16706
rs13249325	genus.Hungatella.id.11306	intracranial aneurysm	8	14853525	T	G	-0.100023	0.0225883	9.69162e-06	4209
rs72647048	order.Desulfovibrionales.id.3156	intracranial aneurysm	8	57865378	T	C	-0.0772459	0.0170876	9.00294e-06	15144
rs72647048	family.Desulfovibrionaceae.id.3169	intracranial aneurysm	8	57865378	T	C	-0.0770089	0.017089	9.60885e-06	15142
rs55744759	class.Deltaproteobacteria.id.3087	intracranial aneurysm	8	57867671	A	G	-0.0779693	0.0170738	7.3137e-06	15168
rs7015093	phylum.Euryarchaeota.id.55	intracranial aneurysm	8	58018853	G	A	-0.118111	0.0264389	7.1987e-06	3855
rs4738679	genus.Lachnoclostridium.id.11308	intracranial aneurysm	8	59370320	G	A	-0.0520267	0.011404	4.41754e-06	17921
rs10119172	family.Porphyromonadaceae.id.943	intracranial aneurysm	9	2233969	C	G	-0.0737324	0.014259	1.32426e-07	18022
rs56199908	phylum.Firmicutes.id.1672	intracranial aneurysm	9	2801371	T	C	-0.186194	0.041051	8.66656e-06	5618
rs112381107	class.Deltaproteobacteria.id.3087	intracranial aneurysm	9	15269705	C	T	0.206594	0.0456908	4.63054e-06	4457
rs112381107	family.Desulfovibrionaceae.id.3169	intracranial aneurysm	9	15269705	C	T	0.211435	0.0456962	2.81875e-06	4455
rs112381107	order.Desulfovibrionales.id.3156	intracranial aneurysm	9	15269705	C	T	0.21009	0.0456974	3.21653e-06	4455
rs113884518	class.Melainabacteria.id.1589	intracranial aneurysm	9	24648997	T	C	-0.205352	0.0454982	8.0567e-06	4442
rs113884518	genus.unknowngenus.id.1000001215	intracranial aneurysm	9	24648997	T	C	-0.20591	0.0455376	7.73987e-06	4434
rs113884518	family.unknownfamily.id.1000001214	intracranial aneurysm	9	24648997	T	C	-0.20591	0.0455376	7.73987e-06	4434
rs113884518	order.Gastranaerophilales.id.1591	intracranial aneurysm	9	24648997	T	C	-0.20591	0.0455376	7.73987e-06	4434
rs10738747	class.Melainabacteria.id.1589	intracranial aneurysm	9	26184578	G	A	0.0814624	0.0184409	9.95804e-06	5884
rs113048721	genus.Ruminiclostridium9.id.11357	intracranial aneurysm	9	74214419	C	G	0.0600735	0.0132737	4.10352e-06	16719
rs17791387	class.Deltaproteobacteria.id.3087	intracranial aneurysm	9	81834426	A	G	-0.0735881	0.0154246	1.60223e-06	15071
rs17791387	order.Desulfovibrionales.id.3156	intracranial aneurysm	9	81834426	A	G	-0.0727501	0.0154369	2.25294e-06	15047
rs17791387	family.Desulfovibrionaceae.id.3169	intracranial aneurysm	9	81834426	A	G	-0.0729251	0.0154381	2.09678e-06	15045
rs10448310	genus.Streptococcus.id.1853	intracranial aneurysm	9	93556174	A	G	-0.0517935	0.0111324	3.30706e-06	16384
rs4129395	genus.unknowngenus.id.1000001215	intracranial aneurysm	9	115975389	G	A	0.0904264	0.0185253	1.21742e-06	5878
rs4129395	class.Melainabacteria.id.1589	intracranial aneurysm	9	115975389	G	A	0.0896187	0.0185106	1.48056e-06	5887
rs4129395	family.unknownfamily.id.1000001214	intracranial aneurysm	9	115975389	G	A	0.0904264	0.0185253	1.21742e-06	5878
rs4129395	order.Gastranaerophilales.id.1591	intracranial aneurysm	9	115975389	G	A	0.0904264	0.0185253	1.21742e-06	5878
rs12554342	phylum.Firmicutes.id.1672	intracranial aneurysm	9	116840801	G	C	-0.0525703	0.0116908	6.8085e-06	18332
rs16934069	genus.Butyrivibrio.id.1993	intracranial aneurysm	9	119693164	T	C	-0.133784	0.0299444	8.8591e-06	3482
rs1221147	order.Gastranaerophilales.id.1591	intracranial aneurysm	9	122046549	T	A	0.126305	0.0279161	4.8596e-06	5759
rs1221147	genus.unknowngenus.id.1000001215	intracranial aneurysm	9	122046549	T	A	0.126305	0.0279161	4.8596e-06	5759
rs1221147	family.unknownfamily.id.1000001214	intracranial aneurysm	9	122046549	T	A	0.126305	0.0279161	4.8596e-06	5759
rs1221147	class.Melainabacteria.id.1589	intracranial aneurysm	9	122046549	T	A	0.123968	0.0278958	7.10737e-06	5768
rs3025411	class.Coriobacteriia.id.809	intracranial aneurysm	9	136512906	A	G	0.0926543	0.0209468	8.26912e-06	15671
rs3025411	family.Coriobacteriaceae.id.811	intracranial aneurysm	9	136512906	A	G	0.0926543	0.0209468	8.26912e-06	15671
rs3025411	order.Coriobacteriales.id.810	intracranial aneurysm	9	136512906	A	G	0.0926543	0.0209468	8.26912e-06	15671
rs10858364	family.Porphyromonadaceae.id.943	intracranial aneurysm	9	138076081	G	T	0.055316	0.012085	4.31063e-06	18028
rs4880783	order.Coriobacteriales.id.810	intracranial aneurysm	10	1223742	G	T	0.056503	0.0125055	5.89507e-06	17691
rs4880783	class.Coriobacteriia.id.809	intracranial aneurysm	10	1223742	G	T	0.056503	0.0125055	5.89507e-06	17691
rs4880783	family.Coriobacteriaceae.id.811	intracranial aneurysm	10	1223742	G	T	0.056503	0.0125055	5.89507e-06	17691
rs11250875	class.Coriobacteriia.id.809	intracranial aneurysm	10	1922731	T	C	0.06075	0.0130939	4.82844e-06	17690
rs11250875	family.Coriobacteriaceae.id.811	intracranial aneurysm	10	1922731	T	C	0.06075	0.0130939	4.82844e-06	17690
rs11250875	order.Coriobacteriales.id.810	intracranial aneurysm	10	1922731	T	C	0.06075	0.0130939	4.82844e-06	17690
rs4146653	genus.Actinomyces.id.423	intracranial aneurysm	10	4782841	G	A	0.0985224	0.0214182	4.49647e-06	7468
rs7898585	class.Coriobacteriia.id.809	intracranial aneurysm	10	5644995	T	C	0.0731501	0.0164186	5.24671e-06	17691
rs7898585	order.Coriobacteriales.id.810	intracranial aneurysm	10	5644995	T	C	0.0731501	0.0164186	5.24671e-06	17691
rs7898585	family.Coriobacteriaceae.id.811	intracranial aneurysm	10	5644995	T	C	0.0731501	0.0164186	5.24671e-06	17691
rs71481756	genus.Streptococcus.id.1853	intracranial aneurysm	10	8102404	T	G	0.0931048	0.0207949	6.51476e-06	14526
rs11599763	family.Desulfovibrionaceae.id.3169	intracranial aneurysm	10	11855599	T	C	-0.0555931	0.0117493	2.49704e-06	15142
rs11599763	class.Deltaproteobacteria.id.3087	intracranial aneurysm	10	11855599	T	C	-0.0544219	0.0117397	3.94123e-06	15168
rs11599763	order.Desulfovibrionales.id.3156	intracranial aneurysm	10	11855599	T	C	-0.0554862	0.0117486	2.60698e-06	15144
rs2724813	genus.Marvinbryantia.id.2005	intracranial aneurysm	10	12516924	A	G	-0.0840769	0.0167551	6.28451e-07	11610
rs72771021	phylum.Firmicutes.id.1672	intracranial aneurysm	10	13841631	C	T	-0.141357	0.0308303	5.12438e-06	9068
rs4748237	genus.Roseburia.id.2012	intracranial aneurysm	10	16051097	G	C	0.0488326	0.0106404	4.67223e-06	17851
rs142855850	genus.Butyrivibrio.id.1993	intracranial aneurysm	10	22587900	A	G	0.205013	0.0457138	6.85543e-06	3234
rs36111799	phylum.Firmicutes.id.1672	intracranial aneurysm	10	39136170	C	T	-0.0480708	0.0105429	5.17441e-06	18226
rs719099	family.Coriobacteriaceae.id.811	intracranial aneurysm	10	65799217	A	G	0.0778402	0.0155815	5.43317e-07	17687
rs719099	class.Coriobacteriia.id.809	intracranial aneurysm	10	65799217	A	G	0.0778402	0.0155815	5.43317e-07	17687
rs719099	order.Coriobacteriales.id.810	intracranial aneurysm	10	65799217	A	G	0.0778402	0.0155815	5.43317e-07	17687
rs10762312	family.Porphyromonadaceae.id.943	intracranial aneurysm	10	71571863	G	A	-0.052368	0.0118814	8.70354e-06	18028
rs2644213	genus..Eubacteriumcoprostanoligenesgroup.id.11375	intracranial aneurysm	10	84506096	G	A	0.0538845	0.0121245	9.85638e-06	17380
rs11818408	genus..Eubacteriumfissicatenagroup.id.14373	intracranial aneurysm	10	96758467	G	A	0.10585	0.0237114	8.20015e-06	3590
rs10787984	genus.Actinomyces.id.423	intracranial aneurysm	10	121356829	G	C	0.094316	0.0213513	9.62305e-06	7468
rs7915461	genus.Actinomyces.id.423	intracranial aneurysm	10	127532121	T	C	0.18776	0.0401636	5.91984e-06	5282
rs367480	genus.unknowngenus.id.1000001215	intracranial aneurysm	11	2937631	G	A	-0.0841649	0.0185948	7.52418e-06	5878
rs367480	order.Gastranaerophilales.id.1591	intracranial aneurysm	11	2937631	G	A	-0.0841649	0.0185948	7.52418e-06	5878
rs367480	class.Melainabacteria.id.1589	intracranial aneurysm	11	2937631	G	A	-0.083758	0.0185796	8.19925e-06	5887
rs367480	family.unknownfamily.id.1000001214	intracranial aneurysm	11	2937631	G	A	-0.0841649	0.0185948	7.52418e-06	5878
rs1035691	class.Deltaproteobacteria.id.3087	intracranial aneurysm	11	10658735	A	G	-0.055176	0.0121602	9.65172e-06	15168
rs16910295	genus.Roseburia.id.2012	intracranial aneurysm	11	12009569	T	C	-0.0980434	0.020957	2.91111e-06	16648
rs11022995	phylum.Euryarchaeota.id.55	intracranial aneurysm	11	13893667	G	A	-0.10373	0.0228889	7.73001e-06	3864
rs16937247	genus.Prevotella7.id.11182	intracranial aneurysm	11	19943115	G	C	0.146098	0.0351529	9.63705e-06	3486
rs79263163	genus.Prevotella7.id.11182	intracranial aneurysm	11	39821773	A	C	-0.143982	0.031501	7.51048e-06	3489
rs61884471	genus.Marvinbryantia.id.2005	intracranial aneurysm	11	45826561	G	A	0.124426	0.0248431	1.01163e-06	11559
rs12419854	genus.Ruminiclostridium9.id.11357	intracranial aneurysm	11	68886460	T	A	-0.0727975	0.0155594	3.17992e-06	16027
rs72948274	genus.Marvinbryantia.id.2005	intracranial aneurysm	11	79518683	A	C	-0.126354	0.0272212	3.2591e-06	11561
rs7104872	genus..Eubacteriumfissicatenagroup.id.14373	intracranial aneurysm	11	115165111	G	A	0.138612	0.0291906	2.7315e-06	3829
rs1918540	genus.Streptococcus.id.1853	intracranial aneurysm	11	131649446	G	A	0.059639	0.0128148	2.44067e-06	16373
rs7137760	genus.Ruminiclostridium9.id.11357	intracranial aneurysm	12	10702414	C	T	0.050797	0.0112182	7.06911e-06	16722
rs1816223	order.Coriobacteriales.id.810	intracranial aneurysm	12	11494021	A	G	-0.0586265	0.0129006	4.84114e-06	17688
rs1816223	family.Coriobacteriaceae.id.811	intracranial aneurysm	12	11494021	A	G	-0.0586265	0.0129006	4.84114e-06	17688
rs1816223	class.Coriobacteriia.id.809	intracranial aneurysm	12	11494021	A	G	-0.0586265	0.0129006	4.84114e-06	17688
rs61915992	genus.Lachnoclostridium.id.11308	intracranial aneurysm	12	28169306	A	T	0.0803876	0.0172209	2.6727e-06	16773
rs11052069	genus..Eubacteriumcoprostanoligenesgroup.id.11375	intracranial aneurysm	12	32713919	T	C	0.0477832	0.0107833	9.37949e-06	17380
rs2160994	genus.Roseburia.id.2012	intracranial aneurysm	12	50650057	T	C	0.0550687	0.0112481	9.6985e-07	17444
rs7975768	phylum.Firmicutes.id.1672	intracranial aneurysm	12	97374875	C	G	0.0512732	0.0109226	2.82482e-06	17859
rs11110281	genus.Streptococcus.id.1853	intracranial aneurysm	12	100584014	T	C	-0.137519	0.0227398	2.58314e-09	15120
rs1997204	genus.Lachnoclostridium.id.11308	intracranial aneurysm	12	102046595	T	C	-0.108075	0.0242022	5.97081e-06	14138
rs7330827	family.Porphyromonadaceae.id.943	intracranial aneurysm	13	23531802	T	C	-0.103842	0.0237355	8.04891e-06	13754
rs4537857	genus.Butyrivibrio.id.1993	intracranial aneurysm	13	27292666	T	C	-0.12459	0.0260992	1.80192e-06	3482
rs76029318	phylum.Euryarchaeota.id.55	intracranial aneurysm	13	41963791	T	C	0.214866	0.0438442	1.04622e-06	3660
rs11620597	genus.Marvinbryantia.id.2005	intracranial aneurysm	13	86079090	T	C	0.119479	0.0271688	7.80178e-06	11031
rs9522712	genus.Ruminiclostridium9.id.11357	intracranial aneurysm	13	90441578	T	C	0.0699728	0.0154939	4.65962e-06	16725
rs9300744	genus.Roseburia.id.2012	intracranial aneurysm	13	103117486	C	T	-0.0588452	0.0126228	4.75118e-06	17854
rs8006832	genus.Marvinbryantia.id.2005	intracranial aneurysm	14	21577837	G	T	-0.0952415	0.0216699	6.58083e-06	11412
rs74622183	genus.Butyrivibrio.id.1993	intracranial aneurysm	14	34150977	A	G	-0.201027	0.0428204	2.45748e-06	3478
rs8010111	order.Coriobacteriales.id.810	intracranial aneurysm	14	39660509	G	A	-0.103377	0.0229286	6.89624e-06	15996
rs8010111	family.Coriobacteriaceae.id.811	intracranial aneurysm	14	39660509	G	A	-0.103377	0.0229286	6.89624e-06	15996
rs8010111	class.Coriobacteriia.id.809	intracranial aneurysm	14	39660509	G	A	-0.103377	0.0229286	6.89624e-06	15996
rs1980561	family.Porphyromonadaceae.id.943	intracranial aneurysm	14	63386516	A	G	-0.0485289	0.0109284	8.94542e-06	18028
rs72723662	genus.Butyrivibrio.id.1993	intracranial aneurysm	14	76065563	C	T	0.224078	0.0449336	7.86241e-07	3073
rs10147907	genus..Eubacteriumfissicatenagroup.id.14373	intracranial aneurysm	14	89484373	T	G	0.172263	0.039601	8.27246e-06	3833
rs17092615	genus.Hungatella.id.11306	intracranial aneurysm	14	95973619	G	A	0.152235	0.0337867	7.37677e-06	4009
rs2370083	genus.Streptococcus.id.1853	intracranial aneurysm	14	97526750	G	T	-0.0816836	0.0185851	9.75245e-06	16277
rs10148250	class.Melainabacteria.id.1589	intracranial aneurysm	14	107061448	G	A	0.0861928	0.0193381	8.67135e-06	5453
rs12906958	genus..Eubacteriumcoprostanoligenesgroup.id.11375	intracranial aneurysm	15	36911598	C	T	-0.0533159	0.0115935	4.34803e-06	17380
rs72739637	genus.Streptococcus.id.1853	intracranial aneurysm	15	41663393	A	G	0.0959942	0.0193213	1.03307e-06	14920
rs8028558	family.unknownfamily.id.1000001214	intracranial aneurysm	15	62055753	A	G	0.08346	0.0188504	9.78236e-06	5875
rs8028558	order.Gastranaerophilales.id.1591	intracranial aneurysm	15	62055753	A	G	0.08346	0.0188504	9.78236e-06	5875
rs8028558	genus.unknowngenus.id.1000001215	intracranial aneurysm	15	62055753	A	G	0.08346	0.0188504	9.78236e-06	5875
rs11073596	class.Coriobacteriia.id.809	intracranial aneurysm	15	86433579	T	G	0.0510212	0.0114339	8.14449e-06	17527
rs11073596	family.Coriobacteriaceae.id.811	intracranial aneurysm	15	86433579	T	G	0.0510212	0.0114339	8.14449e-06	17527
rs11073596	order.Coriobacteriales.id.810	intracranial aneurysm	15	86433579	T	G	0.0510212	0.0114339	8.14449e-06	17527
rs4076415	genus..Eubacteriumcoprostanoligenesgroup.id.11375	intracranial aneurysm	15	86440997	T	G	0.0515152	0.0110294	1.98974e-06	16960
rs55858165	genus.Roseburia.id.2012	intracranial aneurysm	15	86512809	A	C	0.179284	0.0404954	9.98975e-06	5447
rs72759041	genus.Hungatella.id.11306	intracranial aneurysm	15	89577376	G	T	-0.126025	0.0282242	3.86095e-06	3910
rs7164160	family.Desulfovibrionaceae.id.3169	intracranial aneurysm	15	96159374	A	T	-0.0574455	0.0129468	7.3435e-06	15142
rs62020470	order.Desulfovibrionales.id.3156	intracranial aneurysm	15	96161065	A	G	-0.0573633	0.0129462	7.50981e-06	15144
rs62020470	class.Deltaproteobacteria.id.3087	intracranial aneurysm	15	96161065	A	G	-0.0585411	0.0129358	4.85084e-06	15168
rs62024432	genus..Eubacteriumcoprostanoligenesgroup.id.11375	intracranial aneurysm	15	97869293	C	T	-0.0769698	0.0172101	7.50207e-06	17271
rs2715439	genus.Actinomyces.id.423	intracranial aneurysm	15	99492313	C	T	0.0746684	0.0164822	6.27e-06	7468
rs79790072	order.Gastranaerophilales.id.1591	intracranial aneurysm	15	100747683	T	C	0.226103	0.0488017	3.5381e-06	4104
rs79790072	family.unknownfamily.id.1000001214	intracranial aneurysm	15	100747683	T	C	0.226103	0.0488017	3.5381e-06	4104
rs79790072	genus.unknowngenus.id.1000001215	intracranial aneurysm	15	100747683	T	C	0.226103	0.0488017	3.5381e-06	4104
rs79790072	class.Melainabacteria.id.1589	intracranial aneurysm	15	100747683	T	C	0.226722	0.0487841	3.29009e-06	4107
rs11645029	genus.Marvinbryantia.id.2005	intracranial aneurysm	16	5938448	G	C	-0.060618	0.0131551	4.14752e-06	11709
rs62028349	genus.Lachnoclostridium.id.11308	intracranial aneurysm	16	27217620	G	C	0.0469989	0.0105971	9.17043e-06	17922
rs118038478	genus.Prevotella7.id.11182	intracranial aneurysm	16	47237609	A	G	0.205676	0.0468917	7.85422e-06	3295
rs9928243	family.Desulfovibrionaceae.id.3169	intracranial aneurysm	16	71541641	C	A	-0.0541732	0.0117819	4.48478e-06	15141
rs9928243	order.Desulfovibrionales.id.3156	intracranial aneurysm	16	71541641	C	A	-0.0544713	0.0117811	3.96636e-06	15143
rs9928243	class.Deltaproteobacteria.id.3087	intracranial aneurysm	16	71541641	C	A	-0.0538457	0.0117718	5.02081e-06	15167
rs6563952	genus.Streptococcus.id.1853	intracranial aneurysm	16	73391982	G	C	0.0827344	0.0180035	5.82134e-06	16387
rs11150282	genus.unknowngenus.id.1000001215	intracranial aneurysm	16	80493705	T	C	0.098235	0.0197127	7.36053e-07	5864
rs11150282	order.Gastranaerophilales.id.1591	intracranial aneurysm	16	80493705	T	C	0.098235	0.0197127	7.36053e-07	5864
rs11150282	family.unknownfamily.id.1000001214	intracranial aneurysm	16	80493705	T	C	0.098235	0.0197127	7.36053e-07	5864
rs11150282	class.Melainabacteria.id.1589	intracranial aneurysm	16	80493705	T	C	0.0989487	0.0196972	6.02892e-07	5873
rs4506934	class.Deltaproteobacteria.id.3087	intracranial aneurysm	17	2856662	C	T	-0.0936514	0.02012	3.58887e-06	15061
rs4506934	order.Desulfovibrionales.id.3156	intracranial aneurysm	17	2856662	C	T	-0.0953383	0.0201367	2.42998e-06	15037
rs4506934	family.Desulfovibrionaceae.id.3169	intracranial aneurysm	17	2856662	C	T	-0.0943381	0.020138	3.16043e-06	15035
rs11656361	class.Coriobacteriia.id.809	intracranial aneurysm	17	8121332	A	C	0.0773006	0.017553	8.02017e-06	16665
rs11656361	order.Coriobacteriales.id.810	intracranial aneurysm	17	8121332	A	C	0.0773006	0.017553	8.02017e-06	16665
rs11656361	family.Coriobacteriaceae.id.811	intracranial aneurysm	17	8121332	A	C	0.0773006	0.017553	8.02017e-06	16665
rs2009919	phylum.Firmicutes.id.1672	intracranial aneurysm	17	11780026	T	C	0.0536457	0.0106294	4.94716e-07	17859
rs16941336	genus.Butyrivibrio.id.1993	intracranial aneurysm	17	20575697	C	T	0.127488	0.0267936	1.53182e-06	3482
rs34739816	family.Coriobacteriaceae.id.811	intracranial aneurysm	17	37376685	G	T	0.0965017	0.0207666	3.88358e-06	16593
rs34739816	order.Coriobacteriales.id.810	intracranial aneurysm	17	37376685	G	T	0.0965017	0.0207666	3.88358e-06	16593
rs34739816	class.Coriobacteriia.id.809	intracranial aneurysm	17	37376685	G	T	0.0965017	0.0207666	3.88358e-06	16593
rs72829893	genus.Lachnoclostridium.id.11308	intracranial aneurysm	17	46694541	G	T	0.117472	0.0268103	5.57766e-06	12404
rs28678345	order.Gastranaerophilales.id.1591	intracranial aneurysm	17	53906328	T	C	0.213083	0.0471377	8.05953e-06	4315
rs28678345	class.Melainabacteria.id.1589	intracranial aneurysm	17	53906328	T	C	0.214848	0.0470878	6.69088e-06	4323
rs28678345	genus.unknowngenus.id.1000001215	intracranial aneurysm	17	53906328	T	C	0.213083	0.0471377	8.05953e-06	4315
rs28678345	family.unknownfamily.id.1000001214	intracranial aneurysm	17	53906328	T	C	0.213083	0.0471377	8.05953e-06	4315
rs4968759	genus.Streptococcus.id.1853	intracranial aneurysm	17	61298020	A	G	-0.0515109	0.0112068	3.78116e-06	16384
rs35233670	family.Porphyromonadaceae.id.943	intracranial aneurysm	17	63750903	T	C	-0.0473576	0.010602	7.90987e-06	18024
rs9903102	genus.Streptococcus.id.1853	intracranial aneurysm	17	80576624	C	A	-0.0709483	0.0155275	4.17998e-06	16384
rs789069	order.Gastranaerophilales.id.1591	intracranial aneurysm	18	1008278	A	C	-0.10413	0.0234459	6.50003e-06	5870
rs789069	genus.unknowngenus.id.1000001215	intracranial aneurysm	18	1008278	A	C	-0.10413	0.0234459	6.50003e-06	5870
rs789069	class.Melainabacteria.id.1589	intracranial aneurysm	18	1008278	A	C	-0.103539	0.0234287	6.84635e-06	5879
rs789069	family.unknownfamily.id.1000001214	intracranial aneurysm	18	1008278	A	C	-0.10413	0.0234459	6.50003e-06	5870
rs789029	genus.Lachnoclostridium.id.11308	intracranial aneurysm	18	1053252	C	T	-0.0641288	0.0137974	3.75328e-06	17922
rs77356209	genus.Butyrivibrio.id.1993	intracranial aneurysm	18	10267733	T	C	0.216874	0.0483299	6.6643e-06	3379
rs2385421	genus.Lachnoclostridium.id.11308	intracranial aneurysm	18	19743455	A	G	0.0746186	0.0180734	7.13717e-06	17903
rs8085381	phylum.Firmicutes.id.1672	intracranial aneurysm	18	29328305	G	A	0.0647291	0.0146219	8.67253e-06	18339
rs11876297	genus..Eubacteriumfissicatenagroup.id.14373	intracranial aneurysm	18	45753272	T	C	0.131469	0.0281712	2.66556e-06	3396
rs12963345	genus.Marvinbryantia.id.2005	intracranial aneurysm	18	46255637	G	C	-0.059681	0.0132289	6.60378e-06	11709
rs17084793	class.Deltaproteobacteria.id.3087	intracranial aneurysm	18	69312914	G	A	-0.0710762	0.015953	5.68634e-06	15164
rs9959718	genus.Prevotella7.id.11182	intracranial aneurysm	18	71442664	G	A	0.133012	0.0275361	1.90058e-06	3489
rs146541147	genus.Marvinbryantia.id.2005	intracranial aneurysm	19	4542097	G	A	0.118845	0.0268423	6.86288e-06	10778
rs7247191	phylum.Firmicutes.id.1672	intracranial aneurysm	19	22899585	T	C	-0.0713033	0.0157424	4.73101e-06	18340
rs6508769	phylum.Euryarchaeota.id.55	intracranial aneurysm	19	28827760	T	C	0.150529	0.0337091	8.12354e-06	3483
rs2377294	genus.Ruminiclostridium9.id.11357	intracranial aneurysm	19	34375757	T	G	-0.0881268	0.0200126	8.9386e-06	16716
rs12974142	order.Coriobacteriales.id.810	intracranial aneurysm	19	52895166	G	A	0.0789796	0.0177205	8.51232e-06	17413
rs12974142	class.Coriobacteriia.id.809	intracranial aneurysm	19	52895166	G	A	0.0789796	0.0177205	8.51232e-06	17413
rs12974142	family.Coriobacteriaceae.id.811	intracranial aneurysm	19	52895166	G	A	0.0789796	0.0177205	8.51232e-06	17413
rs45480394	order.Coriobacteriales.id.810	intracranial aneurysm	19	55857777	T	G	-0.0504262	0.0113307	9.71448e-06	17413
rs45480394	family.Coriobacteriaceae.id.811	intracranial aneurysm	19	55857777	T	G	-0.0504262	0.0113307	9.71448e-06	17413
rs45480394	class.Coriobacteriia.id.809	intracranial aneurysm	19	55857777	T	G	-0.0504262	0.0113307	9.71448e-06	17413
rs486484	genus.Butyrivibrio.id.1993	intracranial aneurysm	20	811507	A	G	-0.108349	0.0240008	6.61084e-06	3456
rs6082461	genus.Ruminiclostridium9.id.11357	intracranial aneurysm	20	2210530	A	C	0.0586425	0.0131004	4.86594e-06	16650
rs6112314	genus.Lachnoclostridium.id.11308	intracranial aneurysm	20	19300846	A	C	-0.0561715	0.0108174	2.43212e-07	17842
rs6058181	class.Deltaproteobacteria.id.3087	intracranial aneurysm	20	33694801	C	T	0.0825716	0.0165958	3.39554e-07	15100
rs6058181	order.Desulfovibrionales.id.3156	intracranial aneurysm	20	33694801	C	T	0.0836765	0.0166098	2.5277e-07	15076
rs6058181	family.Desulfovibrionaceae.id.3169	intracranial aneurysm	20	33694801	C	T	0.0834742	0.0166111	2.69912e-07	15074
rs3852931	phylum.Firmicutes.id.1672	intracranial aneurysm	20	54087963	C	T	-0.0482086	0.0105	4.52594e-06	18260
rs6064552	phylum.Euryarchaeota.id.55	intracranial aneurysm	20	56042866	T	C	-0.123612	0.0275749	9.3378e-06	3775
rs67561917	family.Coriobacteriaceae.id.811	intracranial aneurysm	20	62072077	A	G	-0.0714367	0.0154113	5.39129e-06	17333
rs67561917	class.Coriobacteriia.id.809	intracranial aneurysm	20	62072077	A	G	-0.0714367	0.0154113	5.39129e-06	17333
rs67561917	order.Coriobacteriales.id.810	intracranial aneurysm	20	62072077	A	G	-0.0714367	0.0154113	5.39129e-06	17333
rs45498998	phylum.Euryarchaeota.id.55	intracranial aneurysm	21	27368994	G	A	-0.131882	0.029229	5.32453e-06	3850
rs112334273	phylum.Firmicutes.id.1672	intracranial aneurysm	21	40703251	G	A	0.0627459	0.0127415	9.26452e-07	18217
rs2838334	family.Desulfovibrionaceae.id.3169	intracranial aneurysm	21	45064961	G	A	0.0571419	0.012423	3.82375e-06	15142
rs2838334	class.Deltaproteobacteria.id.3087	intracranial aneurysm	21	45064961	G	A	0.0561722	0.0124124	5.44551e-06	15168
rs2838334	order.Desulfovibrionales.id.3156	intracranial aneurysm	21	45064961	G	A	0.0569024	0.0124223	4.16791e-06	15144
rs9608249	genus.Prevotella7.id.11182	intracranial aneurysm	22	24613952	A	G	-0.158213	0.0336317	2.06687e-06	3482
rs6577484	genus..Clostridiuminnocuumgroup.id.14397	aortic aneurysm	1	8419420	G	A	0.160425	0.0360857	8.40602e-06	3858
rs72640280	order.Victivallales.id.2254	aortic aneurysm	1	11943792	A	G	0.220207	0.0486196	5.18035e-06	3816
rs72640280	phylum.Lentisphaerae.id.2238	aortic aneurysm	1	11943792	A	G	0.220185	0.0485947	5.19196e-06	3820
rs72640280	class.Lentisphaeria.id.2250	aortic aneurysm	1	11943792	A	G	0.220207	0.0486196	5.18035e-06	3816
rs74060145	genus.RuminococcaceaeUCG014.id.11371	aortic aneurysm	1	15322582	C	G	-0.115767	0.0254199	8.7051e-06	13011
rs10798999	genus..Eubacteriumhalliigroup.id.11338	aortic aneurysm	1	34308917	C	T	0.0601661	0.0126752	2.60558e-06	16561
rs368871882	genus..Eubacteriumhalliigroup.id.11338	aortic aneurysm	1	37546787	C	T	0.232067	0.0516182	8.2316e-06	3039
rs61779207	family.Verrucomicrobiaceae.id.4036	aortic aneurysm	1	41074472	G	A	-0.0758811	0.0167762	6.63029e-06	11591
rs61779207	order.Verrucomicrobiales.id.4030	aortic aneurysm	1	41074472	G	A	-0.0758309	0.0167762	6.72285e-06	11591
rs61779207	class.Verrucomicrobiae.id.4029	aortic aneurysm	1	41074472	G	A	-0.0758309	0.0167762	6.72285e-06	11591
rs61779207	genus.Akkermansia.id.4037	aortic aneurysm	1	41074472	G	A	-0.0760539	0.0167769	6.32116e-06	11590
rs12049454	genus.FamilyXIIIUCG001.id.11294	aortic aneurysm	1	85228325	T	C	-0.0647298	0.0134065	1.17378e-06	12748
rs17474256	genus..Eubacteriumhalliigroup.id.11338	aortic aneurysm	1	104524676	G	A	0.0810805	0.0184573	9.45445e-06	16460
rs11184341	family.Verrucomicrobiaceae.id.4036	aortic aneurysm	1	105422565	G	C	0.0655301	0.014223	4.13844e-06	11864
rs11184341	order.Verrucomicrobiales.id.4030	aortic aneurysm	1	105422565	G	C	0.0655342	0.0142231	4.13405e-06	11864
rs11184341	genus.Akkermansia.id.4037	aortic aneurysm	1	105422565	G	C	0.0655855	0.0142236	4.06353e-06	11863
rs11184341	class.Verrucomicrobiae.id.4029	aortic aneurysm	1	105422565	G	C	0.0655342	0.0142231	4.13405e-06	11864
rs143694765	genus..Eubacteriumrectalegroup.id.14374	aortic aneurysm	1	116082909	T	C	0.0870025	0.019779	9.75369e-06	15124
rs3980709	genus..Eubacteriumrectalegroup.id.14374	aortic aneurysm	1	170900221	A	T	-0.0622701	0.0140572	6.85524e-06	17340
rs3842897	genus.FamilyXIIIUCG001.id.11294	aortic aneurysm	1	183503664	G	A	-0.112639	0.0242751	5.19705e-06	12407
rs16851319	class.Deltaproteobacteria.id.3087	aortic aneurysm	1	203308383	G	C	-0.0705516	0.0150849	5.67888e-06	15154
rs2692012	class.Deltaproteobacteria.id.3087	aortic aneurysm	1	203991605	A	G	0.110335	0.0253336	3.14186e-06	13104
rs10797540	genus..Eubacteriumrectalegroup.id.14374	aortic aneurysm	1	234530370	A	G	0.0503179	0.0108389	3.53384e-06	17350
rs10495392	genus.RuminococcaceaeUCG014.id.11371	aortic aneurysm	1	237422989	C	T	-0.082486	0.0187194	9.96329e-06	13902
rs72809222	genus.RuminococcaceaeUCG014.id.11371	aortic aneurysm	2	57205854	T	C	0.0671775	0.0139838	2.41191e-06	13922
rs7573799	phylum.Firmicutes.id.1672	aortic aneurysm	2	80141964	C	G	-0.0698446	0.0153935	8.05164e-06	17859
rs439810	genus.RuminococcaceaeUCG014.id.11371	aortic aneurysm	2	119467367	G	C	-0.0577127	0.0126675	7.04188e-06	14403
rs314726	genus..Eubacteriumrectalegroup.id.14374	aortic aneurysm	2	125553155	T	C	0.0528824	0.0109486	1.37967e-06	16966
rs995642	genus.RuminococcaceaeUCG014.id.11371	aortic aneurysm	2	134854659	C	T	0.060048	0.0126417	1.90222e-06	14402
rs166849	family.unknownfamily.id.1000006161	aortic aneurysm	2	200778866	G	A	0.0911053	0.0202239	7.73898e-06	5107
rs166849	order.NB1n.id.3953	aortic aneurysm	2	200778866	G	A	0.0911053	0.0202239	7.73898e-06	5107
rs166849	genus.unknowngenus.id.1000006162	aortic aneurysm	2	200778866	G	A	0.0911053	0.0202239	7.73898e-06	5107
rs3792064	phylum.Firmicutes.id.1672	aortic aneurysm	2	231678413	G	A	0.0897349	0.0182532	6.75498e-07	17812
rs13385922	genus.unknowngenus.id.1000006162	aortic aneurysm	2	234081324	T	C	0.0929494	0.0201348	3.96829e-06	5106
rs13385922	family.unknownfamily.id.1000006161	aortic aneurysm	2	234081324	T	C	0.0929494	0.0201348	3.96829e-06	5106
rs13385922	order.NB1n.id.3953	aortic aneurysm	2	234081324	T	C	0.0929494	0.0201348	3.96829e-06	5106
rs73113483	class.Lentisphaeria.id.2250	aortic aneurysm	3	6223568	T	A	-0.131217	0.0288713	8.66341e-06	4718
rs73113483	phylum.Lentisphaerae.id.2238	aortic aneurysm	3	6223568	T	A	-0.131681	0.0288503	8.79384e-06	4723
rs73113483	order.Victivallales.id.2254	aortic aneurysm	3	6223568	T	A	-0.131217	0.0288713	8.66341e-06	4718
rs6550770	genus..Eubacteriumhalliigroup.id.11338	aortic aneurysm	3	23663416	T	C	-0.198087	0.0443545	4.823e-06	4279
rs76463770	genus.FamilyXIIIUCG001.id.11294	aortic aneurysm	3	45479090	A	G	0.19313	0.0419866	3.77476e-06	5651
rs28584818	genus..Eubacteriumhalliigroup.id.11338	aortic aneurysm	3	64664456	A	G	0.126115	0.0268627	4.43235e-06	11095
rs12638134	genus.RuminococcaceaeUCG014.id.11371	aortic aneurysm	3	101334609	T	G	0.0582548	0.0119657	1.21144e-06	14403
rs1948423	genus..Clostridiuminnocuumgroup.id.14397	aortic aneurysm	3	103025517	T	A	-0.108859	0.023425	3.4941e-06	4165
rs73186226	genus.RuminococcaceaeUCG014.id.11371	aortic aneurysm	3	123829361	G	A	-0.0993852	0.0216819	6.71749e-06	13760
rs13086907	order.Selenomonadales.id.2165	aortic aneurysm	3	142135117	G	A	0.0625312	0.0131735	1.95488e-06	18163
rs13086907	class.Negativicutes.id.2164	aortic aneurysm	3	142135117	G	A	0.0625312	0.0131735	1.95488e-06	18163
rs60069152	genus.FamilyXIIIUCG001.id.11294	aortic aneurysm	3	188211909	G	C	-0.0742058	0.0157939	3.25878e-06	12738
rs138531890	genus..Eubacteriumhalliigroup.id.11338	aortic aneurysm	3	195238086	A	G	0.153138	0.0349456	5.4306e-06	7710
rs73232831	class.Negativicutes.id.2164	aortic aneurysm	4	17413426	G	A	-0.151829	0.0314932	1.87452e-06	9382
rs73232831	order.Selenomonadales.id.2165	aortic aneurysm	4	17413426	G	A	-0.151829	0.0314932	1.87452e-06	9382
rs11729256	order.Verrucomicrobiales.id.4030	aortic aneurysm	4	95027272	T	C	0.0749798	0.0150177	6.7309e-07	11861
rs11729256	class.Verrucomicrobiae.id.4029	aortic aneurysm	4	95027272	T	C	0.0749798	0.0150177	6.7309e-07	11861
rs11729256	genus.Akkermansia.id.4037	aortic aneurysm	4	95027272	T	C	0.0750473	0.0150184	6.58393e-07	11860
rs11729256	family.Verrucomicrobiaceae.id.4036	aortic aneurysm	4	95027272	T	C	0.0749798	0.0150177	6.7309e-07	11861
rs74542928	order.Verrucomicrobiales.id.4030	aortic aneurysm	4	100544188	T	C	0.112164	0.0236422	1.63222e-06	11216
rs74542928	class.Verrucomicrobiae.id.4029	aortic aneurysm	4	100544188	T	C	0.112164	0.0236422	1.63222e-06	11216
rs74542928	family.Verrucomicrobiaceae.id.4036	aortic aneurysm	4	100544188	T	C	0.112124	0.0236422	1.64613e-06	11216
rs74542928	genus.Akkermansia.id.4037	aortic aneurysm	4	100544188	T	C	0.112623	0.0236434	1.4802e-06	11215
rs13116360	genus..Eubacteriumhalliigroup.id.11338	aortic aneurysm	4	111885431	T	C	0.154124	0.0297185	2.94487e-07	10323
rs6815608	phylum.Firmicutes.id.1672	aortic aneurysm	4	152131744	T	C	0.0935765	0.0210869	7.23859e-06	16731
rs6814436	phylum.Firmicutes.id.1672	aortic aneurysm	4	161507301	T	C	0.0680205	0.0150844	6.80463e-06	18336
rs2332027	phylum.Firmicutes.id.1672	aortic aneurysm	4	171672038	G	A	-0.0482656	0.0104823	4.04546e-06	18340
rs17074066	genus..Eubacteriumhalliigroup.id.11338	aortic aneurysm	4	183709536	T	C	-0.0813986	0.0189272	9.34905e-06	15804
rs40656	genus..Clostridiuminnocuumgroup.id.14397	aortic aneurysm	5	9368158	C	T	0.142664	0.0311021	8.6152e-06	4048
rs267959	order.NB1n.id.3953	aortic aneurysm	5	10737802	A	G	0.0988612	0.0209676	2.61993e-06	5107
rs267959	family.unknownfamily.id.1000006161	aortic aneurysm	5	10737802	A	G	0.0988612	0.0209676	2.61993e-06	5107
rs267959	genus.unknowngenus.id.1000006162	aortic aneurysm	5	10737802	A	G	0.0988612	0.0209676	2.61993e-06	5107
rs115777838	genus.RuminococcaceaeUCG014.id.11371	aortic aneurysm	5	26110626	T	C	-0.18835	0.0386643	4.62331e-07	5674
rs72738886	phylum.Firmicutes.id.1672	aortic aneurysm	5	35770550	T	C	0.0864609	0.0190398	7.67884e-06	16934
rs10941294	genus.RuminococcaceaeUCG014.id.11371	aortic aneurysm	5	36435597	C	T	-0.122057	0.0260017	2.397e-06	12615
rs6890185	genus..Clostridiuminnocuumgroup.id.14397	aortic aneurysm	5	71186626	T	C	0.113424	0.0233137	1.12244e-06	4166
rs2731834	phylum.Lentisphaerae.id.2238	aortic aneurysm	5	94720245	C	G	0.109935	0.0236848	3.79601e-06	4738
rs2731834	class.Lentisphaeria.id.2250	aortic aneurysm	5	94720245	C	G	0.109438	0.023693	4.24358e-06	4733
rs2731834	order.Victivallales.id.2254	aortic aneurysm	5	94720245	C	G	0.109438	0.023693	4.24358e-06	4733
rs4869133	genus..Clostridiuminnocuumgroup.id.14397	aortic aneurysm	5	95717619	G	A	-0.180591	0.0409505	7.24455e-06	3735
rs2547978	phylum.Firmicutes.id.1672	aortic aneurysm	5	98020298	A	G	0.0465802	0.0105075	8.56845e-06	18338
rs10074000	genus..Clostridiuminnocuumgroup.id.14397	aortic aneurysm	5	113126539	T	C	-0.102648	0.0227508	6.99943e-06	4048
rs1643968	order.Selenomonadales.id.2165	aortic aneurysm	5	165266628	T	C	-0.0565284	0.0112298	4.14596e-07	18170
rs1643968	class.Negativicutes.id.2164	aortic aneurysm	5	165266628	T	C	-0.0565284	0.0112298	4.14596e-07	18170
rs9349825	order.Verrucomicrobiales.id.4030	aortic aneurysm	6	56341481	A	G	-0.0704036	0.0147128	2.53687e-06	11858
rs9349825	family.Verrucomicrobiaceae.id.4036	aortic aneurysm	6	56341481	A	G	-0.0704354	0.0147128	2.51287e-06	11858
rs9349825	genus.Akkermansia.id.4037	aortic aneurysm	6	56341481	A	G	-0.0703407	0.0147133	2.59886e-06	11857
rs9349825	class.Verrucomicrobiae.id.4029	aortic aneurysm	6	56341481	A	G	-0.0704036	0.0147128	2.53687e-06	11858
rs62414802	genus.FamilyXIIIUCG001.id.11294	aortic aneurysm	6	76598635	C	T	-0.0611904	0.013457	4.29181e-06	12750
rs71564433	genus..Clostridiuminnocuumgroup.id.14397	aortic aneurysm	6	143718234	T	A	-0.126746	0.0274657	7.8001e-06	4164
rs60583455	genus.unknowngenus.id.1000006162	aortic aneurysm	7	1321675	T	C	0.108934	0.021177	2.59578e-07	4773
rs60583455	family.unknownfamily.id.1000006161	aortic aneurysm	7	1321675	T	C	0.108934	0.021177	2.59578e-07	4773
rs60583455	order.NB1n.id.3953	aortic aneurysm	7	1321675	T	C	0.108934	0.021177	2.59578e-07	4773
rs1135612	class.Negativicutes.id.2164	aortic aneurysm	7	75609677	G	A	0.0529785	0.0119177	9.26307e-06	18164
rs1135612	order.Selenomonadales.id.2165	aortic aneurysm	7	75609677	G	A	0.0529785	0.0119177	9.26307e-06	18164
rs10808115	genus..Eubacteriumhalliigroup.id.11338	aortic aneurysm	7	100635375	A	C	-0.0504747	0.0109922	4.42448e-06	16566
rs10953312	genus..Eubacteriumhalliigroup.id.11338	aortic aneurysm	7	100635591	C	A	-0.0556372	0.0111417	6.09861e-07	16130
rs62478832	genus.RuminococcaceaeUCG014.id.11371	aortic aneurysm	7	109564034	T	A	-0.058129	0.012903	6.04427e-06	14331
rs10248854	genus..Eubacteriumrectalegroup.id.14374	aortic aneurysm	7	121281238	C	A	-0.0527827	0.0113464	4.20676e-06	17348
rs11764871	class.Lentisphaeria.id.2250	aortic aneurysm	7	146808977	G	T	0.105796	0.0233464	6.38503e-06	4725
rs11764871	order.Victivallales.id.2254	aortic aneurysm	7	146808977	G	T	0.105796	0.0233464	6.38503e-06	4725
rs11764871	phylum.Lentisphaerae.id.2238	aortic aneurysm	7	146808977	G	T	0.108427	0.0233346	3.70396e-06	4730
rs60254196	genus..Eubacteriumhalliigroup.id.11338	aortic aneurysm	7	148856720	A	G	-0.0522832	0.0111865	2.69672e-06	16238
rs34402072	genus.RuminococcaceaeUCG014.id.11371	aortic aneurysm	8	3636548	C	T	-0.0688023	0.0156083	9.80426e-06	13863
rs2172426	genus.unknowngenus.id.1000006162	aortic aneurysm	8	18229020	C	T	-0.10212	0.0198947	3.17425e-07	5099
rs2172426	order.NB1n.id.3953	aortic aneurysm	8	18229020	C	T	-0.10212	0.0198947	3.17425e-07	5099
rs2172426	family.unknownfamily.id.1000006161	aortic aneurysm	8	18229020	C	T	-0.10212	0.0198947	3.17425e-07	5099
rs1447205	class.Negativicutes.id.2164	aortic aneurysm	8	41231597	G	C	-0.0502053	0.0108382	2.93324e-06	18165
rs1447205	order.Selenomonadales.id.2165	aortic aneurysm	8	41231597	G	C	-0.0502053	0.0108382	2.93324e-06	18165
rs55744759	class.Deltaproteobacteria.id.3087	aortic aneurysm	8	57867671	A	G	-0.0779693	0.0170738	7.3137e-06	15168
rs56199908	phylum.Firmicutes.id.1672	aortic aneurysm	9	2801371	T	C	-0.186194	0.041051	8.66656e-06	5618
rs56105232	genus.RuminococcaceaeUCG014.id.11371	aortic aneurysm	9	14363769	G	A	0.139276	0.0299132	2.9128e-06	9190
rs112381107	class.Deltaproteobacteria.id.3087	aortic aneurysm	9	15269705	C	T	0.206594	0.0456908	4.63054e-06	4457
rs17791387	class.Deltaproteobacteria.id.3087	aortic aneurysm	9	81834426	A	G	-0.0735881	0.0154246	1.60223e-06	15071
rs62547233	genus..Eubacteriumrectalegroup.id.14374	aortic aneurysm	9	92013419	A	G	0.0536319	0.0120201	9.8982e-06	17347
rs62570196	class.Lentisphaeria.id.2250	aortic aneurysm	9	111086170	C	T	-0.21635	0.0439866	1.07926e-06	3712
rs62570196	phylum.Lentisphaerae.id.2238	aortic aneurysm	9	111086170	C	T	-0.217203	0.0439621	9.64474e-07	3716
rs62570196	order.Victivallales.id.2254	aortic aneurysm	9	111086170	C	T	-0.21635	0.0439866	1.07926e-06	3712
rs12554342	phylum.Firmicutes.id.1672	aortic aneurysm	9	116840801	G	C	-0.0525703	0.0116908	6.8085e-06	18332
rs61249479	order.Selenomonadales.id.2165	aortic aneurysm	9	124912908	A	C	0.0777075	0.0168628	2.95471e-06	18165
rs61249479	class.Negativicutes.id.2164	aortic aneurysm	9	124912908	A	C	0.0777075	0.0168628	2.95471e-06	18165
rs59427698	genus..Eubacteriumrectalegroup.id.14374	aortic aneurysm	9	129425745	A	G	-0.0576035	0.0130853	5.36906e-06	16613
rs11251024	genus.unknowngenus.id.1000006162	aortic aneurysm	10	2095726	G	A	0.104201	0.0206737	6.62801e-07	5107
rs11251024	family.unknownfamily.id.1000006161	aortic aneurysm	10	2095726	G	A	0.104201	0.0206737	6.62801e-07	5107
rs11251024	order.NB1n.id.3953	aortic aneurysm	10	2095726	G	A	0.104201	0.0206737	6.62801e-07	5107
rs4242783	genus.Akkermansia.id.4037	aortic aneurysm	10	5064327	G	A	0.0685454	0.0147701	2.99799e-06	11689
rs4242783	order.Verrucomicrobiales.id.4030	aortic aneurysm	10	5064327	G	A	0.0689292	0.0147693	2.63612e-06	11690
rs4242783	family.Verrucomicrobiaceae.id.4036	aortic aneurysm	10	5064327	G	A	0.0687992	0.0147694	2.75444e-06	11690
rs4242783	class.Verrucomicrobiae.id.4029	aortic aneurysm	10	5064327	G	A	0.0689292	0.0147693	2.63612e-06	11690
rs9423647	class.Negativicutes.id.2164	aortic aneurysm	10	5579818	G	A	0.047817	0.0105282	6.06114e-06	18164
rs9423647	order.Selenomonadales.id.2165	aortic aneurysm	10	5579818	G	A	0.047817	0.0105282	6.06114e-06	18164
rs3995795	order.Verrucomicrobiales.id.4030	aortic aneurysm	10	11389614	C	T	0.0641275	0.0140995	5.18557e-06	11690
rs3995795	class.Verrucomicrobiae.id.4029	aortic aneurysm	10	11389614	C	T	0.0641275	0.0140995	5.18557e-06	11690
rs3995795	genus.Akkermansia.id.4037	aortic aneurysm	10	11389614	C	T	0.0641175	0.0140999	5.21945e-06	11689
rs3995795	family.Verrucomicrobiaceae.id.4036	aortic aneurysm	10	11389614	C	T	0.064218	0.0140994	5.02531e-06	11690
rs11599763	class.Deltaproteobacteria.id.3087	aortic aneurysm	10	11855599	T	C	-0.0544219	0.0117397	3.94123e-06	15168
rs72771021	phylum.Firmicutes.id.1672	aortic aneurysm	10	13841631	C	T	-0.141357	0.0308303	5.12438e-06	9068
rs36111799	phylum.Firmicutes.id.1672	aortic aneurysm	10	39136170	C	T	-0.0480708	0.0105429	5.17441e-06	18226
rs60995569	phylum.Lentisphaerae.id.2238	aortic aneurysm	10	53930085	T	G	-0.16062	0.0336806	9.19393e-06	4737
rs1649999	class.Negativicutes.id.2164	aortic aneurysm	10	80086072	A	G	0.0748989	0.0166458	7.5812e-06	18036
rs1649999	order.Selenomonadales.id.2165	aortic aneurysm	10	80086072	A	G	0.0748989	0.0166458	7.5812e-06	18036
rs7911787	genus.unknowngenus.id.1000006162	aortic aneurysm	10	98619568	G	T	-0.223071	0.0470232	3.38824e-06	3879
rs7911787	order.NB1n.id.3953	aortic aneurysm	10	98619568	G	T	-0.223071	0.0470232	3.38824e-06	3879
rs7911787	family.unknownfamily.id.1000006161	aortic aneurysm	10	98619568	G	T	-0.223071	0.0470232	3.38824e-06	3879
rs4463806	class.Negativicutes.id.2164	aortic aneurysm	10	115597993	T	C	-0.0543966	0.0129365	7.80662e-06	18160
rs4463806	order.Selenomonadales.id.2165	aortic aneurysm	10	115597993	T	C	-0.0543966	0.0129365	7.80662e-06	18160
rs55921101	family.unknownfamily.id.1000006161	aortic aneurysm	10	127094261	A	T	-0.109245	0.0236201	4.32139e-06	5105
rs55921101	order.NB1n.id.3953	aortic aneurysm	10	127094261	A	T	-0.109245	0.0236201	4.32139e-06	5105
rs55921101	genus.unknowngenus.id.1000006162	aortic aneurysm	10	127094261	A	T	-0.109245	0.0236201	4.32139e-06	5105
rs2884897	genus..Eubacteriumrectalegroup.id.14374	aortic aneurysm	11	8129537	A	G	-0.129364	0.0289021	6.44426e-06	10813
rs1035691	class.Deltaproteobacteria.id.3087	aortic aneurysm	11	10658735	A	G	-0.055176	0.0121602	9.65172e-06	15168
rs117748144	genus..Eubacteriumhalliigroup.id.11338	aortic aneurysm	11	11771637	T	C	-0.126582	0.028712	7.86002e-06	10861
rs10501370	genus..Eubacteriumhalliigroup.id.11338	aortic aneurysm	11	58040621	C	T	-0.115589	0.0252489	5.41918e-06	13824
rs11606187	order.NB1n.id.3953	aortic aneurysm	11	91589600	A	G	-0.154539	0.0326288	3.30586e-06	5102
rs11606187	genus.unknowngenus.id.1000006162	aortic aneurysm	11	91589600	A	G	-0.154539	0.0326288	3.30586e-06	5102
rs11606187	family.unknownfamily.id.1000006161	aortic aneurysm	11	91589600	A	G	-0.154539	0.0326288	3.30586e-06	5102
rs10892089	genus..Eubacteriumrectalegroup.id.14374	aortic aneurysm	11	98523638	C	G	-0.0635522	0.0140072	6.21821e-06	17351
rs78056098	genus..Eubacteriumhalliigroup.id.11338	aortic aneurysm	11	123789877	G	T	-0.0507411	0.0113758	8.28818e-06	16568
rs61898819	genus.RuminococcaceaeUCG014.id.11371	aortic aneurysm	11	126024042	A	T	0.0607865	0.0138761	9.91789e-06	14325
rs10791168	genus.RuminococcaceaeUCG014.id.11371	aortic aneurysm	11	131659000	A	G	-0.0664624	0.0150069	9.76182e-06	14403
rs117151453	genus..Eubacteriumrectalegroup.id.14374	aortic aneurysm	12	20066025	G	C	-0.113141	0.0243541	1.84432e-06	13908
rs10506058	genus..Clostridiuminnocuumgroup.id.14397	aortic aneurysm	12	30268485	A	G	0.0997048	0.0221926	8.92443e-06	4163
rs7975768	phylum.Firmicutes.id.1672	aortic aneurysm	12	97374875	C	G	0.0512732	0.0109226	2.82482e-06	17859
rs111862613	class.Verrucomicrobiae.id.4029	aortic aneurysm	12	130309670	T	C	0.090699	0.0196746	3.73846e-06	11621
rs111862613	family.Verrucomicrobiaceae.id.4036	aortic aneurysm	12	130309670	T	C	0.0907065	0.0196746	3.73127e-06	11621
rs111862613	genus.Akkermansia.id.4037	aortic aneurysm	12	130309670	T	C	0.0911199	0.0196748	3.39236e-06	11620
rs111862613	order.Verrucomicrobiales.id.4030	aortic aneurysm	12	130309670	T	C	0.090699	0.0196746	3.73846e-06	11621
rs2031282	order.Victivallales.id.2254	aortic aneurysm	13	20687179	A	G	0.122369	0.0270329	4.3826e-06	4734
rs2031282	class.Lentisphaeria.id.2250	aortic aneurysm	13	20687179	A	G	0.122369	0.0270329	4.3826e-06	4734
rs2031282	phylum.Lentisphaerae.id.2238	aortic aneurysm	13	20687179	A	G	0.120412	0.0270263	5.86463e-06	4739
rs9542068	order.NB1n.id.3953	aortic aneurysm	13	70306831	T	C	0.0990709	0.0218149	6.52339e-06	5107
rs9542068	genus.unknowngenus.id.1000006162	aortic aneurysm	13	70306831	T	C	0.0990709	0.0218149	6.52339e-06	5107
rs9542068	family.unknownfamily.id.1000006161	aortic aneurysm	13	70306831	T	C	0.0990709	0.0218149	6.52339e-06	5107
rs72671304	order.NB1n.id.3953	aortic aneurysm	14	39425971	T	C	0.172322	0.0370028	3.79578e-06	4887
rs72671304	family.unknownfamily.id.1000006161	aortic aneurysm	14	39425971	T	C	0.172322	0.0370028	3.79578e-06	4887
rs72671304	genus.unknowngenus.id.1000006162	aortic aneurysm	14	39425971	T	C	0.172322	0.0370028	3.79578e-06	4887
rs116979587	genus.FamilyXIIIUCG001.id.11294	aortic aneurysm	15	25151194	T	A	-0.121679	0.0260821	3.04638e-06	11989
rs17114848	class.Lentisphaeria.id.2250	aortic aneurysm	15	25162535	G	A	0.152377	0.0324332	4.05865e-06	4734
rs17114848	order.Victivallales.id.2254	aortic aneurysm	15	25162535	G	A	0.152377	0.0324332	4.05865e-06	4734
rs17114848	phylum.Lentisphaerae.id.2238	aortic aneurysm	15	25162535	G	A	0.148972	0.0324162	6.76994e-06	4739
rs77845139	genus..Clostridiuminnocuumgroup.id.14397	aortic aneurysm	15	59704208	A	G	-0.114993	0.0257186	8.40622e-06	4048
rs74018587	genus..Eubacteriumhalliigroup.id.11338	aortic aneurysm	15	62014160	C	T	0.208943	0.043822	3.70257e-06	3039
rs58498416	genus..Eubacteriumrectalegroup.id.14374	aortic aneurysm	15	87881513	C	T	-0.0517316	0.0118196	9.6842e-06	17350
rs35398954	genus..Eubacteriumrectalegroup.id.14374	aortic aneurysm	15	93006765	A	G	-0.0901402	0.0174602	5.39945e-07	16621
rs62020470	class.Deltaproteobacteria.id.3087	aortic aneurysm	15	96161065	A	G	-0.0585411	0.0129358	4.85084e-06	15168
rs60775321	genus.unknowngenus.id.1000006162	aortic aneurysm	15	97318671	T	C	-0.0962425	0.0213842	7.1046e-06	5101
rs60775321	order.NB1n.id.3953	aortic aneurysm	15	97318671	T	C	-0.0962425	0.0213842	7.1046e-06	5101
rs60775321	family.unknownfamily.id.1000006161	aortic aneurysm	15	97318671	T	C	-0.0962425	0.0213842	7.1046e-06	5101
rs12908520	order.Verrucomicrobiales.id.4030	aortic aneurysm	15	97570657	G	A	0.0618926	0.0130946	2.17163e-06	11863
rs12908520	family.Verrucomicrobiaceae.id.4036	aortic aneurysm	15	97570657	G	A	0.0619104	0.0130946	2.15138e-06	11863
rs12908520	genus.Akkermansia.id.4037	aortic aneurysm	15	97570657	G	A	0.061772	0.0130954	2.26482e-06	11862
rs12908520	class.Verrucomicrobiae.id.4029	aortic aneurysm	15	97570657	G	A	0.0618926	0.0130946	2.17163e-06	11863
rs1002941	class.Lentisphaeria.id.2250	aortic aneurysm	15	101242690	G	A	0.105025	0.0233484	8.14836e-06	4734
rs1002941	order.Victivallales.id.2254	aortic aneurysm	15	101242690	G	A	0.105025	0.0233484	8.14836e-06	4734
rs1002941	phylum.Lentisphaerae.id.2238	aortic aneurysm	15	101242690	G	A	0.107661	0.0233382	4.3088e-06	4739
rs71405394	order.Selenomonadales.id.2165	aortic aneurysm	15	101245088	G	A	-0.114178	0.02405	2.16631e-06	13861
rs71405394	class.Negativicutes.id.2164	aortic aneurysm	15	101245088	G	A	-0.114178	0.02405	2.16631e-06	13861
rs60274479	order.Selenomonadales.id.2165	aortic aneurysm	16	21249925	T	C	-0.0659623	0.0134137	1.1623e-06	17610
rs60274479	class.Negativicutes.id.2164	aortic aneurysm	16	21249925	T	C	-0.0659623	0.0134137	1.1623e-06	17610
rs9928243	class.Deltaproteobacteria.id.3087	aortic aneurysm	16	71541641	C	A	-0.0538457	0.0117718	5.02081e-06	15167
rs2602429	family.Verrucomicrobiaceae.id.4036	aortic aneurysm	16	81063149	C	T	0.0745516	0.0156195	2.69939e-06	11690
rs2602429	order.Verrucomicrobiales.id.4030	aortic aneurysm	16	81063149	C	T	0.0746844	0.0156194	2.58297e-06	11690
rs2602429	genus.Akkermansia.id.4037	aortic aneurysm	16	81063149	C	T	0.0745352	0.0156201	2.71569e-06	11689
rs2602429	class.Verrucomicrobiae.id.4029	aortic aneurysm	16	81063149	C	T	0.0746844	0.0156194	2.58297e-06	11690
rs77627087	genus.RuminococcaceaeUCG014.id.11371	aortic aneurysm	16	87759750	C	G	0.067562	0.0150103	7.42665e-06	14390
rs4506934	class.Deltaproteobacteria.id.3087	aortic aneurysm	17	2856662	C	T	-0.0936514	0.02012	3.58887e-06	15061
rs2009919	phylum.Firmicutes.id.1672	aortic aneurysm	17	11780026	T	C	0.0536457	0.0106294	4.94716e-07	17859
rs112362903	genus.FamilyXIIIUCG001.id.11294	aortic aneurysm	17	33761027	A	G	-0.149047	0.0333271	7.8777e-06	8579
rs8076666	genus.FamilyXIIIUCG001.id.11294	aortic aneurysm	17	78223817	A	G	0.088655	0.0198094	8.0183e-06	12265
rs79640386	genus.RuminococcaceaeUCG014.id.11371	aortic aneurysm	18	4084336	T	A	-0.110863	0.0248098	8.73755e-06	13692
rs61267978	genus..Clostridiuminnocuumgroup.id.14397	aortic aneurysm	18	6348227	T	C	0.14708	0.0320875	5.58513e-06	4165
rs8085381	phylum.Firmicutes.id.1672	aortic aneurysm	18	29328305	G	A	0.0647291	0.0146219	8.67253e-06	18339
rs16960159	genus..Eubacteriumrectalegroup.id.14374	aortic aneurysm	18	37703874	C	G	-0.156596	0.0336234	4.10132e-06	8334
rs630939	genus..Eubacteriumhalliigroup.id.11338	aortic aneurysm	18	48384463	C	T	-0.0508914	0.0114352	9.15759e-06	16238
rs117107102	genus.Akkermansia.id.4037	aortic aneurysm	18	49473635	A	G	0.204406	0.0431629	3.01139e-06	4974
rs117107102	family.Verrucomicrobiaceae.id.4036	aortic aneurysm	18	49473635	A	G	0.204683	0.0431573	2.91821e-06	4975
rs117107102	class.Verrucomicrobiae.id.4029	aortic aneurysm	18	49473635	A	G	0.204683	0.0431573	2.91821e-06	4975
rs117107102	order.Verrucomicrobiales.id.4030	aortic aneurysm	18	49473635	A	G	0.204683	0.0431573	2.91821e-06	4975
rs1942371	genus..Clostridiuminnocuumgroup.id.14397	aortic aneurysm	18	69274308	G	A	-0.157938	0.034187	4.06337e-06	3971
rs17084793	class.Deltaproteobacteria.id.3087	aortic aneurysm	18	69312914	G	A	-0.0710762	0.015953	5.68634e-06	15164
rs2930903	order.NB1n.id.3953	aortic aneurysm	19	887824	C	G	0.0908335	0.0209434	6.8435e-06	4789
rs2930903	family.unknownfamily.id.1000006161	aortic aneurysm	19	887824	C	G	0.0908335	0.0209434	6.8435e-06	4789
rs2930903	genus.unknowngenus.id.1000006162	aortic aneurysm	19	887824	C	G	0.0908335	0.0209434	6.8435e-06	4789
rs7247191	phylum.Firmicutes.id.1672	aortic aneurysm	19	22899585	T	C	-0.0713033	0.0157424	4.73101e-06	18340
rs17296933	genus.RuminococcaceaeUCG014.id.11371	aortic aneurysm	19	49175964	C	G	-0.0829544	0.0185058	7.33724e-06	13177
rs8126061	family.unknownfamily.id.1000006161	aortic aneurysm	20	3405239	T	C	-0.159135	0.0351904	7.36334e-06	5089
rs8126061	order.NB1n.id.3953	aortic aneurysm	20	3405239	T	C	-0.159135	0.0351904	7.36334e-06	5089
rs8126061	genus.unknowngenus.id.1000006162	aortic aneurysm	20	3405239	T	C	-0.159135	0.0351904	7.36334e-06	5089
rs941682	order.Verrucomicrobiales.id.4030	aortic aneurysm	20	31867840	G	A	-0.0631436	0.0143767	9.61003e-06	11809
rs941682	class.Verrucomicrobiae.id.4029	aortic aneurysm	20	31867840	G	A	-0.0631436	0.0143767	9.61003e-06	11809
rs941682	family.Verrucomicrobiaceae.id.4036	aortic aneurysm	20	31867840	G	A	-0.0631526	0.0143767	9.58114e-06	11809
rs941682	genus.Akkermansia.id.4037	aortic aneurysm	20	31867840	G	A	-0.0632957	0.0143777	9.17126e-06	11808
rs6058181	class.Deltaproteobacteria.id.3087	aortic aneurysm	20	33694801	C	T	0.0825716	0.0165958	3.39554e-07	15100
rs3852931	phylum.Firmicutes.id.1672	aortic aneurysm	20	54087963	C	T	-0.0482086	0.0105	4.52594e-06	18260
rs77599476	class.Lentisphaeria.id.2250	aortic aneurysm	20	61394262	A	G	0.230292	0.0480168	1.86133e-06	3722
rs77599476	phylum.Lentisphaerae.id.2238	aortic aneurysm	20	61394262	A	G	0.229981	0.0479918	1.90263e-06	3726
rs77599476	order.Victivallales.id.2254	aortic aneurysm	20	61394262	A	G	0.230292	0.0480168	1.86133e-06	3722
rs2825714	order.Victivallales.id.2254	aortic aneurysm	21	21023966	A	G	-0.13741	0.0289246	1.72211e-06	4734
rs2825714	phylum.Lentisphaerae.id.2238	aortic aneurysm	21	21023966	A	G	-0.138226	0.0289096	1.49772e-06	4739
rs2825714	class.Lentisphaeria.id.2250	aortic aneurysm	21	21023966	A	G	-0.13741	0.0289246	1.72211e-06	4734
rs2834062	class.Negativicutes.id.2164	aortic aneurysm	21	34377485	A	G	0.0489057	0.0108842	8.4392e-06	18171
rs2834062	order.Selenomonadales.id.2165	aortic aneurysm	21	34377485	A	G	0.0489057	0.0108842	8.4392e-06	18171
rs112334273	phylum.Firmicutes.id.1672	aortic aneurysm	21	40703251	G	A	0.0627459	0.0127415	9.26452e-07	18217
rs2838334	class.Deltaproteobacteria.id.3087	aortic aneurysm	21	45064961	G	A	0.0561722	0.0124124	5.44551e-06	15168
rs2276529	genus.FamilyXIIIUCG001.id.11294	aortic aneurysm	21	45153079	C	G	-0.0759406	0.0165099	5.35677e-06	12748
rs6577484	genus..Clostridiuminnocuumgroup.id.14397	thoracic aortic aneurysm	1	8419420	G	A	0.160425	0.0360857	8.40602e-06	3858
rs11585893	family.Bacteroidaceae.id.917	thoracic aortic aneurysm	1	10644351	A	G	-0.0740746	0.0147633	1.79511e-06	17821
rs11585893	genus.Bacteroides.id.918	thoracic aortic aneurysm	1	10644351	A	G	-0.0740746	0.0147633	1.79511e-06	17821
rs74060145	genus.RuminococcaceaeUCG014.id.11371	thoracic aortic aneurysm	1	15322582	C	G	-0.115767	0.0254199	8.7051e-06	13011
rs61779207	family.Verrucomicrobiaceae.id.4036	thoracic aortic aneurysm	1	41074472	G	A	-0.0758811	0.0167762	6.63029e-06	11591
rs61779207	order.Verrucomicrobiales.id.4030	thoracic aortic aneurysm	1	41074472	G	A	-0.0758309	0.0167762	6.72285e-06	11591
rs61779207	class.Verrucomicrobiae.id.4029	thoracic aortic aneurysm	1	41074472	G	A	-0.0758309	0.0167762	6.72285e-06	11591
rs61779207	genus.Akkermansia.id.4037	thoracic aortic aneurysm	1	41074472	G	A	-0.0760539	0.0167769	6.32116e-06	11590
rs12049454	genus.FamilyXIIIUCG001.id.11294	thoracic aortic aneurysm	1	85228325	T	C	-0.0647298	0.0134065	1.17378e-06	12748
rs10801803	genus.LachnospiraceaeUCG008.id.11328	thoracic aortic aneurysm	1	90818872	G	A	-0.117029	0.0243085	1.40029e-06	7017
rs1340391	genus.Bacteroides.id.918	thoracic aortic aneurysm	1	102960989	T	C	-0.0592004	0.0132244	6.7301e-06	18302
rs1340391	family.Bacteroidaceae.id.917	thoracic aortic aneurysm	1	102960989	T	C	-0.0592004	0.0132244	6.7301e-06	18302
rs11184341	family.Verrucomicrobiaceae.id.4036	thoracic aortic aneurysm	1	105422565	G	C	0.0655301	0.014223	4.13844e-06	11864
rs11184341	order.Verrucomicrobiales.id.4030	thoracic aortic aneurysm	1	105422565	G	C	0.0655342	0.0142231	4.13405e-06	11864
rs11184341	genus.Akkermansia.id.4037	thoracic aortic aneurysm	1	105422565	G	C	0.0655855	0.0142236	4.06353e-06	11863
rs11184341	class.Verrucomicrobiae.id.4029	thoracic aortic aneurysm	1	105422565	G	C	0.0655342	0.0142231	4.13405e-06	11864
rs143694765	genus..Eubacteriumrectalegroup.id.14374	thoracic aortic aneurysm	1	116082909	T	C	0.0870025	0.019779	9.75369e-06	15124
rs3980709	genus..Eubacteriumrectalegroup.id.14374	thoracic aortic aneurysm	1	170900221	A	T	-0.0622701	0.0140572	6.85524e-06	17340
rs3842897	genus.FamilyXIIIUCG001.id.11294	thoracic aortic aneurysm	1	183503664	G	A	-0.112639	0.0242751	5.19705e-06	12407
rs16851319	class.Deltaproteobacteria.id.3087	thoracic aortic aneurysm	1	203308383	G	C	-0.0705516	0.0150849	5.67888e-06	15154
rs2692012	class.Deltaproteobacteria.id.3087	thoracic aortic aneurysm	1	203991605	A	G	0.110335	0.0253336	3.14186e-06	13104
rs10797540	genus..Eubacteriumrectalegroup.id.14374	thoracic aortic aneurysm	1	234530370	A	G	0.0503179	0.0108389	3.53384e-06	17350
rs10495392	genus.RuminococcaceaeUCG014.id.11371	thoracic aortic aneurysm	1	237422989	C	T	-0.082486	0.0187194	9.96329e-06	13902
rs72809222	genus.RuminococcaceaeUCG014.id.11371	thoracic aortic aneurysm	2	57205854	T	C	0.0671775	0.0139838	2.41191e-06	13922
rs7573799	phylum.Firmicutes.id.1672	thoracic aortic aneurysm	2	80141964	C	G	-0.0698446	0.0153935	8.05164e-06	17859
rs290772	order.Clostridiales.id.1863	thoracic aortic aneurysm	2	102126220	G	A	0.084254	0.0196297	9.99759e-06	17129
rs439810	genus.RuminococcaceaeUCG014.id.11371	thoracic aortic aneurysm	2	119467367	G	C	-0.0577127	0.0126675	7.04188e-06	14403
rs314726	genus..Eubacteriumrectalegroup.id.14374	thoracic aortic aneurysm	2	125553155	T	C	0.0528824	0.0109486	1.37967e-06	16966
rs995642	genus.RuminococcaceaeUCG014.id.11371	thoracic aortic aneurysm	2	134854659	C	T	0.060048	0.0126417	1.90222e-06	14402
rs13024781	genus.LachnospiraceaeUCG008.id.11328	thoracic aortic aneurysm	2	168628871	T	C	-0.0798769	0.0168846	2.29166e-06	7016
rs166849	family.unknownfamily.id.1000006161	thoracic aortic aneurysm	2	200778866	G	A	0.0911053	0.0202239	7.73898e-06	5107
rs166849	order.NB1n.id.3953	thoracic aortic aneurysm	2	200778866	G	A	0.0911053	0.0202239	7.73898e-06	5107
rs166849	genus.unknowngenus.id.1000006162	thoracic aortic aneurysm	2	200778866	G	A	0.0911053	0.0202239	7.73898e-06	5107
rs62277846	genus.LachnospiraceaeUCG008.id.11328	thoracic aortic aneurysm	2	228100140	C	T	0.102292	0.0212319	1.58892e-06	7016
rs10209007	order.Clostridiales.id.1863	thoracic aortic aneurysm	2	231676041	G	C	0.0795424	0.0182427	9.59556e-06	17812
rs3792064	phylum.Firmicutes.id.1672	thoracic aortic aneurysm	2	231678413	G	A	0.0897349	0.0182532	6.75498e-07	17812
rs13385922	genus.unknowngenus.id.1000006162	thoracic aortic aneurysm	2	234081324	T	C	0.0929494	0.0201348	3.96829e-06	5106
rs13385922	family.unknownfamily.id.1000006161	thoracic aortic aneurysm	2	234081324	T	C	0.0929494	0.0201348	3.96829e-06	5106
rs13385922	order.NB1n.id.3953	thoracic aortic aneurysm	2	234081324	T	C	0.0929494	0.0201348	3.96829e-06	5106
rs6795673	genus.Bacteroides.id.918	thoracic aortic aneurysm	3	10593224	C	T	0.0538565	0.0105251	3.37909e-07	18301
rs6795673	family.Bacteroidaceae.id.917	thoracic aortic aneurysm	3	10593224	C	T	0.0538565	0.0105251	3.37909e-07	18301
rs6442336	order.Clostridiales.id.1863	thoracic aortic aneurysm	3	12870886	C	T	-0.0547729	0.0124169	9.62568e-06	18333
rs76463770	genus.FamilyXIIIUCG001.id.11294	thoracic aortic aneurysm	3	45479090	A	G	0.19313	0.0419866	3.77476e-06	5651
rs2366421	family.Bacteroidaceae.id.917	thoracic aortic aneurysm	3	62019400	T	A	-0.0528153	0.0117124	7.64945e-06	18299
rs2366421	genus.Bacteroides.id.918	thoracic aortic aneurysm	3	62019400	T	A	-0.0528153	0.0117124	7.64945e-06	18299
rs9873555	genus.LachnospiraceaeUCG008.id.11328	thoracic aortic aneurysm	3	100496680	G	C	-0.121162	0.0233467	2.41343e-07	6577
rs12638134	genus.RuminococcaceaeUCG014.id.11371	thoracic aortic aneurysm	3	101334609	T	G	0.0582548	0.0119657	1.21144e-06	14403
rs1948423	genus..Clostridiuminnocuumgroup.id.14397	thoracic aortic aneurysm	3	103025517	T	A	-0.108859	0.023425	3.4941e-06	4165
rs73186226	genus.RuminococcaceaeUCG014.id.11371	thoracic aortic aneurysm	3	123829361	G	A	-0.0993852	0.0216819	6.71749e-06	13760
rs76767978	order.Clostridiales.id.1863	thoracic aortic aneurysm	3	131371980	G	A	0.0699806	0.0156318	8.17561e-06	18329
rs13086907	order.Selenomonadales.id.2165	thoracic aortic aneurysm	3	142135117	G	A	0.0625312	0.0131735	1.95488e-06	18163
rs13086907	class.Negativicutes.id.2164	thoracic aortic aneurysm	3	142135117	G	A	0.0625312	0.0131735	1.95488e-06	18163
rs60069152	genus.FamilyXIIIUCG001.id.11294	thoracic aortic aneurysm	3	188211909	G	C	-0.0742058	0.0157939	3.25878e-06	12738
rs13105690	order.Clostridiales.id.1863	thoracic aortic aneurysm	4	7420184	T	C	-0.0527441	0.011818	9.36806e-06	18340
rs73232831	class.Negativicutes.id.2164	thoracic aortic aneurysm	4	17413426	G	A	-0.151829	0.0314932	1.87452e-06	9382
rs73232831	order.Selenomonadales.id.2165	thoracic aortic aneurysm	4	17413426	G	A	-0.151829	0.0314932	1.87452e-06	9382
rs11729256	order.Verrucomicrobiales.id.4030	thoracic aortic aneurysm	4	95027272	T	C	0.0749798	0.0150177	6.7309e-07	11861
rs11729256	class.Verrucomicrobiae.id.4029	thoracic aortic aneurysm	4	95027272	T	C	0.0749798	0.0150177	6.7309e-07	11861
rs11729256	genus.Akkermansia.id.4037	thoracic aortic aneurysm	4	95027272	T	C	0.0750473	0.0150184	6.58393e-07	11860
rs11729256	family.Verrucomicrobiaceae.id.4036	thoracic aortic aneurysm	4	95027272	T	C	0.0749798	0.0150177	6.7309e-07	11861
rs74542928	order.Verrucomicrobiales.id.4030	thoracic aortic aneurysm	4	100544188	T	C	0.112164	0.0236422	1.63222e-06	11216
rs74542928	class.Verrucomicrobiae.id.4029	thoracic aortic aneurysm	4	100544188	T	C	0.112164	0.0236422	1.63222e-06	11216
rs74542928	family.Verrucomicrobiaceae.id.4036	thoracic aortic aneurysm	4	100544188	T	C	0.112124	0.0236422	1.64613e-06	11216
rs74542928	genus.Akkermansia.id.4037	thoracic aortic aneurysm	4	100544188	T	C	0.112623	0.0236434	1.4802e-06	11215
rs67078837	genus.LachnospiraceaeUCG008.id.11328	thoracic aortic aneurysm	4	114220647	T	C	-0.0845848	0.0170693	7.68189e-07	7016
rs6815608	order.Clostridiales.id.1863	thoracic aortic aneurysm	4	152131744	T	C	0.104089	0.0210883	3.71989e-07	16731
rs6815608	phylum.Firmicutes.id.1672	thoracic aortic aneurysm	4	152131744	T	C	0.0935765	0.0210869	7.23859e-06	16731
rs6814436	phylum.Firmicutes.id.1672	thoracic aortic aneurysm	4	161507301	T	C	0.0680205	0.0150844	6.80463e-06	18336
rs6814436	order.Clostridiales.id.1863	thoracic aortic aneurysm	4	161507301	T	C	0.0741858	0.0150814	9.06288e-07	18336
rs2332027	phylum.Firmicutes.id.1672	thoracic aortic aneurysm	4	171672038	G	A	-0.0482656	0.0104823	4.04546e-06	18340
rs40656	genus..Clostridiuminnocuumgroup.id.14397	thoracic aortic aneurysm	5	9368158	C	T	0.142664	0.0311021	8.6152e-06	4048
rs267959	order.NB1n.id.3953	thoracic aortic aneurysm	5	10737802	A	G	0.0988612	0.0209676	2.61993e-06	5107
rs267959	family.unknownfamily.id.1000006161	thoracic aortic aneurysm	5	10737802	A	G	0.0988612	0.0209676	2.61993e-06	5107
rs267959	genus.unknowngenus.id.1000006162	thoracic aortic aneurysm	5	10737802	A	G	0.0988612	0.0209676	2.61993e-06	5107
rs115777838	genus.RuminococcaceaeUCG014.id.11371	thoracic aortic aneurysm	5	26110626	T	C	-0.18835	0.0386643	4.62331e-07	5674
rs72738886	order.Clostridiales.id.1863	thoracic aortic aneurysm	5	35770550	T	C	0.0865333	0.0190392	8.41577e-06	16934
rs72738886	phylum.Firmicutes.id.1672	thoracic aortic aneurysm	5	35770550	T	C	0.0864609	0.0190398	7.67884e-06	16934
rs10941294	genus.RuminococcaceaeUCG014.id.11371	thoracic aortic aneurysm	5	36435597	C	T	-0.122057	0.0260017	2.397e-06	12615
rs6890185	genus..Clostridiuminnocuumgroup.id.14397	thoracic aortic aneurysm	5	71186626	T	C	0.113424	0.0233137	1.12244e-06	4166
rs4869133	genus..Clostridiuminnocuumgroup.id.14397	thoracic aortic aneurysm	5	95717619	G	A	-0.180591	0.0409505	7.24455e-06	3735
rs2547978	phylum.Firmicutes.id.1672	thoracic aortic aneurysm	5	98020298	A	G	0.0465802	0.0105075	8.56845e-06	18338
rs1842454	order.Clostridiales.id.1863	thoracic aortic aneurysm	5	105060362	G	A	-0.0543676	0.012734	9.91744e-06	18340
rs10074000	genus..Clostridiuminnocuumgroup.id.14397	thoracic aortic aneurysm	5	113126539	T	C	-0.102648	0.0227508	6.99943e-06	4048
rs13179700	order.Clostridiales.id.1863	thoracic aortic aneurysm	5	149077788	T	C	0.0510953	0.0109569	3.52111e-06	18338
rs1643968	order.Selenomonadales.id.2165	thoracic aortic aneurysm	5	165266628	T	C	-0.0565284	0.0112298	4.14596e-07	18170
rs1643968	class.Negativicutes.id.2164	thoracic aortic aneurysm	5	165266628	T	C	-0.0565284	0.0112298	4.14596e-07	18170
rs76860606	order.Clostridiales.id.1863	thoracic aortic aneurysm	6	12397187	C	G	0.094122	0.0225117	8.58167e-06	17579
rs28757219	genus.Bacteroides.id.918	thoracic aortic aneurysm	6	29143451	T	A	0.0818398	0.0170319	1.2942e-06	14833
rs28757219	family.Bacteroidaceae.id.917	thoracic aortic aneurysm	6	29143451	T	A	0.0818398	0.0170319	1.2942e-06	14833
rs13207588	family.Bacteroidaceae.id.917	thoracic aortic aneurysm	6	41519430	A	G	-0.059205	0.0131195	7.48504e-06	17707
rs13207588	genus.Bacteroides.id.918	thoracic aortic aneurysm	6	41519430	A	G	-0.059205	0.0131195	7.48504e-06	17707
rs9349825	order.Verrucomicrobiales.id.4030	thoracic aortic aneurysm	6	56341481	A	G	-0.0704036	0.0147128	2.53687e-06	11858
rs9349825	family.Verrucomicrobiaceae.id.4036	thoracic aortic aneurysm	6	56341481	A	G	-0.0704354	0.0147128	2.51287e-06	11858
rs9349825	genus.Akkermansia.id.4037	thoracic aortic aneurysm	6	56341481	A	G	-0.0703407	0.0147133	2.59886e-06	11857
rs9349825	class.Verrucomicrobiae.id.4029	thoracic aortic aneurysm	6	56341481	A	G	-0.0704036	0.0147128	2.53687e-06	11858
rs62414802	genus.FamilyXIIIUCG001.id.11294	thoracic aortic aneurysm	6	76598635	C	T	-0.0611904	0.013457	4.29181e-06	12750
rs57091572	genus.LachnospiraceaeUCG008.id.11328	thoracic aortic aneurysm	6	81214803	A	G	-0.110443	0.0235801	2.85822e-06	6950
rs71564433	genus..Clostridiuminnocuumgroup.id.14397	thoracic aortic aneurysm	6	143718234	T	A	-0.126746	0.0274657	7.8001e-06	4164
rs6934062	order.Clostridiales.id.1863	thoracic aortic aneurysm	6	163743050	G	C	0.0522397	0.0116116	7.09483e-06	17859
rs60583455	genus.unknowngenus.id.1000006162	thoracic aortic aneurysm	7	1321675	T	C	0.108934	0.021177	2.59578e-07	4773
rs60583455	family.unknownfamily.id.1000006161	thoracic aortic aneurysm	7	1321675	T	C	0.108934	0.021177	2.59578e-07	4773
rs60583455	order.NB1n.id.3953	thoracic aortic aneurysm	7	1321675	T	C	0.108934	0.021177	2.59578e-07	4773
rs1135612	class.Negativicutes.id.2164	thoracic aortic aneurysm	7	75609677	G	A	0.0529785	0.0119177	9.26307e-06	18164
rs1135612	order.Selenomonadales.id.2165	thoracic aortic aneurysm	7	75609677	G	A	0.0529785	0.0119177	9.26307e-06	18164
rs62478832	genus.RuminococcaceaeUCG014.id.11371	thoracic aortic aneurysm	7	109564034	T	A	-0.058129	0.012903	6.04427e-06	14331
rs10248854	genus..Eubacteriumrectalegroup.id.14374	thoracic aortic aneurysm	7	121281238	C	A	-0.0527827	0.0113464	4.20676e-06	17348
rs34402072	genus.RuminococcaceaeUCG014.id.11371	thoracic aortic aneurysm	8	3636548	C	T	-0.0688023	0.0156083	9.80426e-06	13863
rs2172426	genus.unknowngenus.id.1000006162	thoracic aortic aneurysm	8	18229020	C	T	-0.10212	0.0198947	3.17425e-07	5099
rs2172426	order.NB1n.id.3953	thoracic aortic aneurysm	8	18229020	C	T	-0.10212	0.0198947	3.17425e-07	5099
rs2172426	family.unknownfamily.id.1000006161	thoracic aortic aneurysm	8	18229020	C	T	-0.10212	0.0198947	3.17425e-07	5099
rs1447205	class.Negativicutes.id.2164	thoracic aortic aneurysm	8	41231597	G	C	-0.0502053	0.0108382	2.93324e-06	18165
rs1447205	order.Selenomonadales.id.2165	thoracic aortic aneurysm	8	41231597	G	C	-0.0502053	0.0108382	2.93324e-06	18165
rs55744759	class.Deltaproteobacteria.id.3087	thoracic aortic aneurysm	8	57867671	A	G	-0.0779693	0.0170738	7.3137e-06	15168
rs56199908	phylum.Firmicutes.id.1672	thoracic aortic aneurysm	9	2801371	T	C	-0.186194	0.041051	8.66656e-06	5618
rs56105232	genus.RuminococcaceaeUCG014.id.11371	thoracic aortic aneurysm	9	14363769	G	A	0.139276	0.0299132	2.9128e-06	9190
rs112381107	class.Deltaproteobacteria.id.3087	thoracic aortic aneurysm	9	15269705	C	T	0.206594	0.0456908	4.63054e-06	4457
rs17791387	class.Deltaproteobacteria.id.3087	thoracic aortic aneurysm	9	81834426	A	G	-0.0735881	0.0154246	1.60223e-06	15071
rs62547233	genus..Eubacteriumrectalegroup.id.14374	thoracic aortic aneurysm	9	92013419	A	G	0.0536319	0.0120201	9.8982e-06	17347
rs495004	genus.Bacteroides.id.918	thoracic aortic aneurysm	9	112855426	C	G	-0.0607475	0.0129865	3.42092e-06	17707
rs495004	family.Bacteroidaceae.id.917	thoracic aortic aneurysm	9	112855426	C	G	-0.0607475	0.0129865	3.42092e-06	17707
rs12554342	phylum.Firmicutes.id.1672	thoracic aortic aneurysm	9	116840801	G	C	-0.0525703	0.0116908	6.8085e-06	18332
rs61249479	order.Selenomonadales.id.2165	thoracic aortic aneurysm	9	124912908	A	C	0.0777075	0.0168628	2.95471e-06	18165
rs61249479	class.Negativicutes.id.2164	thoracic aortic aneurysm	9	124912908	A	C	0.0777075	0.0168628	2.95471e-06	18165
rs59427698	genus..Eubacteriumrectalegroup.id.14374	thoracic aortic aneurysm	9	129425745	A	G	-0.0576035	0.0130853	5.36906e-06	16613
rs11251024	genus.unknowngenus.id.1000006162	thoracic aortic aneurysm	10	2095726	G	A	0.104201	0.0206737	6.62801e-07	5107
rs11251024	family.unknownfamily.id.1000006161	thoracic aortic aneurysm	10	2095726	G	A	0.104201	0.0206737	6.62801e-07	5107
rs11251024	order.NB1n.id.3953	thoracic aortic aneurysm	10	2095726	G	A	0.104201	0.0206737	6.62801e-07	5107
rs4242783	genus.Akkermansia.id.4037	thoracic aortic aneurysm	10	5064327	G	A	0.0685454	0.0147701	2.99799e-06	11689
rs4242783	order.Verrucomicrobiales.id.4030	thoracic aortic aneurysm	10	5064327	G	A	0.0689292	0.0147693	2.63612e-06	11690
rs4242783	family.Verrucomicrobiaceae.id.4036	thoracic aortic aneurysm	10	5064327	G	A	0.0687992	0.0147694	2.75444e-06	11690
rs4242783	class.Verrucomicrobiae.id.4029	thoracic aortic aneurysm	10	5064327	G	A	0.0689292	0.0147693	2.63612e-06	11690
rs9423647	class.Negativicutes.id.2164	thoracic aortic aneurysm	10	5579818	G	A	0.047817	0.0105282	6.06114e-06	18164
rs9423647	order.Selenomonadales.id.2165	thoracic aortic aneurysm	10	5579818	G	A	0.047817	0.0105282	6.06114e-06	18164
rs3995795	order.Verrucomicrobiales.id.4030	thoracic aortic aneurysm	10	11389614	C	T	0.0641275	0.0140995	5.18557e-06	11690
rs3995795	class.Verrucomicrobiae.id.4029	thoracic aortic aneurysm	10	11389614	C	T	0.0641275	0.0140995	5.18557e-06	11690
rs3995795	genus.Akkermansia.id.4037	thoracic aortic aneurysm	10	11389614	C	T	0.0641175	0.0140999	5.21945e-06	11689
rs3995795	family.Verrucomicrobiaceae.id.4036	thoracic aortic aneurysm	10	11389614	C	T	0.064218	0.0140994	5.02531e-06	11690
rs11599763	class.Deltaproteobacteria.id.3087	thoracic aortic aneurysm	10	11855599	T	C	-0.0544219	0.0117397	3.94123e-06	15168
rs72771021	phylum.Firmicutes.id.1672	thoracic aortic aneurysm	10	13841631	C	T	-0.141357	0.0308303	5.12438e-06	9068
rs36111799	phylum.Firmicutes.id.1672	thoracic aortic aneurysm	10	39136170	C	T	-0.0480708	0.0105429	5.17441e-06	18226
rs1649999	class.Negativicutes.id.2164	thoracic aortic aneurysm	10	80086072	A	G	0.0748989	0.0166458	7.5812e-06	18036
rs1649999	order.Selenomonadales.id.2165	thoracic aortic aneurysm	10	80086072	A	G	0.0748989	0.0166458	7.5812e-06	18036
rs7911787	genus.unknowngenus.id.1000006162	thoracic aortic aneurysm	10	98619568	G	T	-0.223071	0.0470232	3.38824e-06	3879
rs7911787	order.NB1n.id.3953	thoracic aortic aneurysm	10	98619568	G	T	-0.223071	0.0470232	3.38824e-06	3879
rs7911787	family.unknownfamily.id.1000006161	thoracic aortic aneurysm	10	98619568	G	T	-0.223071	0.0470232	3.38824e-06	3879
rs4463806	class.Negativicutes.id.2164	thoracic aortic aneurysm	10	115597993	T	C	-0.0543966	0.0129365	7.80662e-06	18160
rs4463806	order.Selenomonadales.id.2165	thoracic aortic aneurysm	10	115597993	T	C	-0.0543966	0.0129365	7.80662e-06	18160
rs55921101	family.unknownfamily.id.1000006161	thoracic aortic aneurysm	10	127094261	A	T	-0.109245	0.0236201	4.32139e-06	5105
rs55921101	order.NB1n.id.3953	thoracic aortic aneurysm	10	127094261	A	T	-0.109245	0.0236201	4.32139e-06	5105
rs55921101	genus.unknowngenus.id.1000006162	thoracic aortic aneurysm	10	127094261	A	T	-0.109245	0.0236201	4.32139e-06	5105
rs2884897	genus..Eubacteriumrectalegroup.id.14374	thoracic aortic aneurysm	11	8129537	A	G	-0.129364	0.0289021	6.44426e-06	10813
rs1035691	class.Deltaproteobacteria.id.3087	thoracic aortic aneurysm	11	10658735	A	G	-0.055176	0.0121602	9.65172e-06	15168
rs10741777	genus.LachnospiraceaeUCG008.id.11328	thoracic aortic aneurysm	11	19572557	T	C	-0.0973842	0.0194791	7.68659e-07	7014
rs10793103	genus.LachnospiraceaeUCG008.id.11328	thoracic aortic aneurysm	11	74391775	C	T	0.0974344	0.0181279	9.34937e-08	7014
rs11606187	order.NB1n.id.3953	thoracic aortic aneurysm	11	91589600	A	G	-0.154539	0.0326288	3.30586e-06	5102
rs11606187	genus.unknowngenus.id.1000006162	thoracic aortic aneurysm	11	91589600	A	G	-0.154539	0.0326288	3.30586e-06	5102
rs11606187	family.unknownfamily.id.1000006161	thoracic aortic aneurysm	11	91589600	A	G	-0.154539	0.0326288	3.30586e-06	5102
rs10892089	genus..Eubacteriumrectalegroup.id.14374	thoracic aortic aneurysm	11	98523638	C	G	-0.0635522	0.0140072	6.21821e-06	17351
rs61898819	genus.RuminococcaceaeUCG014.id.11371	thoracic aortic aneurysm	11	126024042	A	T	0.0607865	0.0138761	9.91789e-06	14325
rs10791168	genus.RuminococcaceaeUCG014.id.11371	thoracic aortic aneurysm	11	131659000	A	G	-0.0664624	0.0150069	9.76182e-06	14403
rs10774377	order.Clostridiales.id.1863	thoracic aortic aneurysm	12	5942519	A	G	0.0523003	0.0113859	3.80899e-06	18330
rs117151453	genus..Eubacteriumrectalegroup.id.14374	thoracic aortic aneurysm	12	20066025	G	C	-0.113141	0.0243541	1.84432e-06	13908
rs10506058	genus..Clostridiuminnocuumgroup.id.14397	thoracic aortic aneurysm	12	30268485	A	G	0.0997048	0.0221926	8.92443e-06	4163
rs7975768	phylum.Firmicutes.id.1672	thoracic aortic aneurysm	12	97374875	C	G	0.0512732	0.0109226	2.82482e-06	17859
rs61944774	genus.LachnospiraceaeUCG008.id.11328	thoracic aortic aneurysm	12	129539818	A	G	0.179838	0.0393797	6.34122e-06	6000
rs111862613	class.Verrucomicrobiae.id.4029	thoracic aortic aneurysm	12	130309670	T	C	0.090699	0.0196746	3.73846e-06	11621
rs111862613	family.Verrucomicrobiaceae.id.4036	thoracic aortic aneurysm	12	130309670	T	C	0.0907065	0.0196746	3.73127e-06	11621
rs111862613	genus.Akkermansia.id.4037	thoracic aortic aneurysm	12	130309670	T	C	0.0911199	0.0196748	3.39236e-06	11620
rs111862613	order.Verrucomicrobiales.id.4030	thoracic aortic aneurysm	12	130309670	T	C	0.090699	0.0196746	3.73846e-06	11621
rs9507307	genus.Bacteroides.id.918	thoracic aortic aneurysm	13	24910476	C	T	0.0604456	0.0129128	2.1271e-06	18184
rs9507307	family.Bacteroidaceae.id.917	thoracic aortic aneurysm	13	24910476	C	T	0.0604456	0.0129128	2.1271e-06	18184
rs9542068	order.NB1n.id.3953	thoracic aortic aneurysm	13	70306831	T	C	0.0990709	0.0218149	6.52339e-06	5107
rs9542068	genus.unknowngenus.id.1000006162	thoracic aortic aneurysm	13	70306831	T	C	0.0990709	0.0218149	6.52339e-06	5107
rs9542068	family.unknownfamily.id.1000006161	thoracic aortic aneurysm	13	70306831	T	C	0.0990709	0.0218149	6.52339e-06	5107
rs2023437	family.Bacteroidaceae.id.917	thoracic aortic aneurysm	14	22045949	T	C	-0.0782325	0.0167634	5.01824e-06	17484
rs2023437	genus.Bacteroides.id.918	thoracic aortic aneurysm	14	22045949	T	C	-0.0782325	0.0167634	5.01824e-06	17484
rs72671304	order.NB1n.id.3953	thoracic aortic aneurysm	14	39425971	T	C	0.172322	0.0370028	3.79578e-06	4887
rs72671304	family.unknownfamily.id.1000006161	thoracic aortic aneurysm	14	39425971	T	C	0.172322	0.0370028	3.79578e-06	4887
rs72671304	genus.unknowngenus.id.1000006162	thoracic aortic aneurysm	14	39425971	T	C	0.172322	0.0370028	3.79578e-06	4887
rs116979587	genus.FamilyXIIIUCG001.id.11294	thoracic aortic aneurysm	15	25151194	T	A	-0.121679	0.0260821	3.04638e-06	11989
rs75356640	genus.LachnospiraceaeUCG008.id.11328	thoracic aortic aneurysm	15	31697284	G	A	0.136523	0.0303128	9.83206e-06	6423
rs77845139	genus..Clostridiuminnocuumgroup.id.14397	thoracic aortic aneurysm	15	59704208	A	G	-0.114993	0.0257186	8.40622e-06	4048
rs58498416	genus..Eubacteriumrectalegroup.id.14374	thoracic aortic aneurysm	15	87881513	C	T	-0.0517316	0.0118196	9.6842e-06	17350
rs35398954	genus..Eubacteriumrectalegroup.id.14374	thoracic aortic aneurysm	15	93006765	A	G	-0.0901402	0.0174602	5.39945e-07	16621
rs62020470	class.Deltaproteobacteria.id.3087	thoracic aortic aneurysm	15	96161065	A	G	-0.0585411	0.0129358	4.85084e-06	15168
rs60775321	genus.unknowngenus.id.1000006162	thoracic aortic aneurysm	15	97318671	T	C	-0.0962425	0.0213842	7.1046e-06	5101
rs60775321	order.NB1n.id.3953	thoracic aortic aneurysm	15	97318671	T	C	-0.0962425	0.0213842	7.1046e-06	5101
rs60775321	family.unknownfamily.id.1000006161	thoracic aortic aneurysm	15	97318671	T	C	-0.0962425	0.0213842	7.1046e-06	5101
rs12908520	order.Verrucomicrobiales.id.4030	thoracic aortic aneurysm	15	97570657	G	A	0.0618926	0.0130946	2.17163e-06	11863
rs12908520	family.Verrucomicrobiaceae.id.4036	thoracic aortic aneurysm	15	97570657	G	A	0.0619104	0.0130946	2.15138e-06	11863
rs12908520	genus.Akkermansia.id.4037	thoracic aortic aneurysm	15	97570657	G	A	0.061772	0.0130954	2.26482e-06	11862
rs12908520	class.Verrucomicrobiae.id.4029	thoracic aortic aneurysm	15	97570657	G	A	0.0618926	0.0130946	2.17163e-06	11863
rs71405394	order.Selenomonadales.id.2165	thoracic aortic aneurysm	15	101245088	G	A	-0.114178	0.02405	2.16631e-06	13861
rs71405394	class.Negativicutes.id.2164	thoracic aortic aneurysm	15	101245088	G	A	-0.114178	0.02405	2.16631e-06	13861
rs60274479	order.Selenomonadales.id.2165	thoracic aortic aneurysm	16	21249925	T	C	-0.0659623	0.0134137	1.1623e-06	17610
rs60274479	class.Negativicutes.id.2164	thoracic aortic aneurysm	16	21249925	T	C	-0.0659623	0.0134137	1.1623e-06	17610
rs9928243	class.Deltaproteobacteria.id.3087	thoracic aortic aneurysm	16	71541641	C	A	-0.0538457	0.0117718	5.02081e-06	15167
rs2602429	family.Verrucomicrobiaceae.id.4036	thoracic aortic aneurysm	16	81063149	C	T	0.0745516	0.0156195	2.69939e-06	11690
rs2602429	order.Verrucomicrobiales.id.4030	thoracic aortic aneurysm	16	81063149	C	T	0.0746844	0.0156194	2.58297e-06	11690
rs2602429	genus.Akkermansia.id.4037	thoracic aortic aneurysm	16	81063149	C	T	0.0745352	0.0156201	2.71569e-06	11689
rs2602429	class.Verrucomicrobiae.id.4029	thoracic aortic aneurysm	16	81063149	C	T	0.0746844	0.0156194	2.58297e-06	11690
rs955844	genus.LachnospiraceaeUCG008.id.11328	thoracic aortic aneurysm	16	84992314	A	C	0.112064	0.0228369	1.80994e-06	6863
rs77627087	genus.RuminococcaceaeUCG014.id.11371	thoracic aortic aneurysm	16	87759750	C	G	0.067562	0.0150103	7.42665e-06	14390
rs4506934	class.Deltaproteobacteria.id.3087	thoracic aortic aneurysm	17	2856662	C	T	-0.0936514	0.02012	3.58887e-06	15061
rs2009919	phylum.Firmicutes.id.1672	thoracic aortic aneurysm	17	11780026	T	C	0.0536457	0.0106294	4.94716e-07	17859
rs112362903	genus.FamilyXIIIUCG001.id.11294	thoracic aortic aneurysm	17	33761027	A	G	-0.149047	0.0333271	7.8777e-06	8579
rs8076666	genus.FamilyXIIIUCG001.id.11294	thoracic aortic aneurysm	17	78223817	A	G	0.088655	0.0198094	8.0183e-06	12265
rs79640386	genus.RuminococcaceaeUCG014.id.11371	thoracic aortic aneurysm	18	4084336	T	A	-0.110863	0.0248098	8.73755e-06	13692
rs61267978	genus..Clostridiuminnocuumgroup.id.14397	thoracic aortic aneurysm	18	6348227	T	C	0.14708	0.0320875	5.58513e-06	4165
rs8085381	phylum.Firmicutes.id.1672	thoracic aortic aneurysm	18	29328305	G	A	0.0647291	0.0146219	8.67253e-06	18339
rs16960159	genus..Eubacteriumrectalegroup.id.14374	thoracic aortic aneurysm	18	37703874	C	G	-0.156596	0.0336234	4.10132e-06	8334
rs72915163	order.Clostridiales.id.1863	thoracic aortic aneurysm	18	48792829	T	C	-0.0580246	0.0120558	1.39104e-06	18317
rs72915163	order.Clostridiales.id.1863	thoracic aortic aneurysm	18	48792829	T	C	-0.0580246	0.0120558	1.39104e-06	18317
rs117107102	genus.Akkermansia.id.4037	thoracic aortic aneurysm	18	49473635	A	G	0.204406	0.0431629	3.01139e-06	4974
rs117107102	family.Verrucomicrobiaceae.id.4036	thoracic aortic aneurysm	18	49473635	A	G	0.204683	0.0431573	2.91821e-06	4975
rs117107102	class.Verrucomicrobiae.id.4029	thoracic aortic aneurysm	18	49473635	A	G	0.204683	0.0431573	2.91821e-06	4975
rs117107102	order.Verrucomicrobiales.id.4030	thoracic aortic aneurysm	18	49473635	A	G	0.204683	0.0431573	2.91821e-06	4975
rs1942371	genus..Clostridiuminnocuumgroup.id.14397	thoracic aortic aneurysm	18	69274308	G	A	-0.157938	0.034187	4.06337e-06	3971
rs17084793	class.Deltaproteobacteria.id.3087	thoracic aortic aneurysm	18	69312914	G	A	-0.0710762	0.015953	5.68634e-06	15164
rs2930903	order.NB1n.id.3953	thoracic aortic aneurysm	19	887824	C	G	0.0908335	0.0209434	6.8435e-06	4789
rs2930903	family.unknownfamily.id.1000006161	thoracic aortic aneurysm	19	887824	C	G	0.0908335	0.0209434	6.8435e-06	4789
rs2930903	genus.unknowngenus.id.1000006162	thoracic aortic aneurysm	19	887824	C	G	0.0908335	0.0209434	6.8435e-06	4789
rs7247191	phylum.Firmicutes.id.1672	thoracic aortic aneurysm	19	22899585	T	C	-0.0713033	0.0157424	4.73101e-06	18340
rs17619981	genus.Bacteroides.id.918	thoracic aortic aneurysm	19	24342250	T	G	0.0880978	0.0187002	2.68683e-06	15801
rs17619981	family.Bacteroidaceae.id.917	thoracic aortic aneurysm	19	24342250	T	G	0.0880978	0.0187002	2.68683e-06	15801
rs17296933	genus.RuminococcaceaeUCG014.id.11371	thoracic aortic aneurysm	19	49175964	C	G	-0.0829544	0.0185058	7.33724e-06	13177
rs8126061	family.unknownfamily.id.1000006161	thoracic aortic aneurysm	20	3405239	T	C	-0.159135	0.0351904	7.36334e-06	5089
rs8126061	order.NB1n.id.3953	thoracic aortic aneurysm	20	3405239	T	C	-0.159135	0.0351904	7.36334e-06	5089
rs8126061	genus.unknowngenus.id.1000006162	thoracic aortic aneurysm	20	3405239	T	C	-0.159135	0.0351904	7.36334e-06	5089
rs941682	order.Verrucomicrobiales.id.4030	thoracic aortic aneurysm	20	31867840	G	A	-0.0631436	0.0143767	9.61003e-06	11809
rs941682	class.Verrucomicrobiae.id.4029	thoracic aortic aneurysm	20	31867840	G	A	-0.0631436	0.0143767	9.61003e-06	11809
rs941682	family.Verrucomicrobiaceae.id.4036	thoracic aortic aneurysm	20	31867840	G	A	-0.0631526	0.0143767	9.58114e-06	11809
rs941682	genus.Akkermansia.id.4037	thoracic aortic aneurysm	20	31867840	G	A	-0.0632957	0.0143777	9.17126e-06	11808
rs6058181	class.Deltaproteobacteria.id.3087	thoracic aortic aneurysm	20	33694801	C	T	0.0825716	0.0165958	3.39554e-07	15100
rs7269302	order.Clostridiales.id.1863	thoracic aortic aneurysm	20	50803760	A	T	-0.0965346	0.0212006	8.84345e-06	17405
rs3852931	phylum.Firmicutes.id.1672	thoracic aortic aneurysm	20	54087963	C	T	-0.0482086	0.0105	4.52594e-06	18260
rs66474973	family.Bacteroidaceae.id.917	thoracic aortic aneurysm	20	58605432	G	T	0.0812515	0.0164479	6.80966e-07	17405
rs66474973	genus.Bacteroides.id.918	thoracic aortic aneurysm	20	58605432	G	T	0.0812515	0.0164479	6.80966e-07	17405
rs2834062	class.Negativicutes.id.2164	thoracic aortic aneurysm	21	34377485	A	G	0.0489057	0.0108842	8.4392e-06	18171
rs2834062	order.Selenomonadales.id.2165	thoracic aortic aneurysm	21	34377485	A	G	0.0489057	0.0108842	8.4392e-06	18171
rs112334273	order.Clostridiales.id.1863	thoracic aortic aneurysm	21	40703251	G	A	0.0639383	0.0127404	4.07257e-07	18217
rs112334273	phylum.Firmicutes.id.1672	thoracic aortic aneurysm	21	40703251	G	A	0.0627459	0.0127415	9.26452e-07	18217
rs2838334	class.Deltaproteobacteria.id.3087	thoracic aortic aneurysm	21	45064961	G	A	0.0561722	0.0124124	5.44551e-06	15168
rs2276529	genus.FamilyXIIIUCG001.id.11294	thoracic aortic aneurysm	21	45153079	C	G	-0.0759406	0.0165099	5.35677e-06	12748

## Sheet: Table S2
Table S3. Combined inverse variance weighted results of the relationship between the gut microbiomes and aneurysms.
			Abdominal aortic aneurysm				Intracranial aneurysm				Thoracic aortic aneurysm				Aortic aneurysm
ID	Gut	N	beta	se	pval	FDR	beta	se	pval	FDR	beta	se	pval	FDR	beta	se	pval	FDR
207	phylum.Firmicutes.id.1672	14	-0.477779	0.135695	0.000429968	0.0819691	-0.351421	0.161894	0.0299553	0.329397	-0.289532	0.0901031	0.00131199	0.226693	-0.276701	0.0885837	0.00178647	0.192295
11	class.Lentisphaeria.id.2250	9	-0.293106	0.0908174	0.00124911	0.0819691	0.0779144	0.112817	0.489798	0.806039	-0.0971583	0.0596676	0.103456	0.702499	-0.137962	0.0628834	0.0282397	0.513945
202	order.Victivallales.id.2254	9	-0.293106	0.0908174	0.00124911	0.0819691	0.0779144	0.112817	0.489798	0.806039	-0.0971583	0.0596676	0.103456	0.702499	-0.137962	0.0628834	0.0282397	0.513945
84	genus.CandidatusSoleaferrea.id.11350	11	-0.252896	0.0931094	0.00660527	0.247833	-0.010994	0.115178	0.923956	0.886868	-0.0589811	0.0567232	0.29843	0.871985	-0.0534307	0.0618582	0.387719	0.913617
167	genus.Turicibacter.id.2162	10	0.306245	0.119934	0.0106664	0.302114	0.000907239	0.157077	0.995392	0.894128	0.132696	0.0758146	0.0800716	0.646344	0.10823	0.0745268	0.146438	0.799785
176	genus.unknowngenus.id.1868	10	0.282252	0.116503	0.0154055	0.339296	-0.26259	0.179716	0.143978	0.549868	0.0908675	0.0808526	0.261069	0.856297	0.0473099	0.0851646	0.578544	0.940412
85	genus.Catenibacterium.id.2153	4	0.274813	0.114448	0.0163415	0.344766	0.120244	0.149438	0.421024	0.781285	0.106775	0.0759118	0.159557	0.784567	0.110441	0.0746298	0.138914	0.791204
208	phylum.Lentisphaerae.id.2238	11	-0.191111	0.0812779	0.0187063	0.356733	0.0957617	0.106627	0.369134	0.75798	-0.107836	0.056171	0.0548854	0.556096	-0.144129	0.0587505	0.0141575	0.459163
205	phylum.Cyanobacteria.id.1500	9	0.256361	0.110758	0.0206342	0.36491	-0.110179	0.132434	0.405437	0.77477	0.0406159	0.0676264	0.548111	0.925983	0.058189	0.0664944	0.381521	0.912337
60	genus..Eubacteriumrectalegroup.id.14374	12	-0.303545	0.133576	0.0230587	0.373649	-0.036244	0.247328	0.883493	0.882297	-0.273474	0.0915164	0.00280581	0.226693	-0.279536	0.0899676	0.00188952	0.192295
53	genus..Eubacteriumbrachygroup.id.11296	11	0.166936	0.076943	0.0300362	0.392218	-0.02259	0.10433	0.828578	0.875467	0.0516522	0.0535562	0.334821	0.884288	0.0541768	0.052659	0.303562	0.89225
204	phylum.Bacteroidetes.id.905	11	0.336287	0.155972	0.0310777	0.394388	0.0579653	0.197494	0.769137	0.867122	0.102482	0.0974815	0.293123	0.869968	0.0562085	0.10413	0.58934	0.941439
87	genus.Clostridiumsensustricto1.id.1873	7	0.329076	0.15801	0.0372851	0.405154	-0.0584729	0.204965	0.775428	0.868058	0.0980079	0.104973	0.350484	0.888885	0.0706503	0.103223	0.493693	0.930878
75	genus.Anaerotruncus.id.2054	14	-0.284917	0.139909	0.0417054	0.411109	0.23306	0.174815	0.182472	0.607562	-0.115058	0.0956598	0.229059	0.83944	-0.105832	0.0940532	0.260491	0.876632
63	genus..Eubacteriumxylanophilumgroup.id.14375	11	-0.251741	0.12486	0.0437801	0.413539	-0.197545	0.161358	0.220854	0.652031	-0.0733569	0.0949797	0.439911	0.909427	-0.0810215	0.0933928	0.385649	0.913194
69	genus.Akkermansia.id.4037	12	-0.237737	0.119561	0.0467653	0.416699	0.0448129	0.163759	0.784352	0.869363	-0.167121	0.0793007	0.03508	0.476033	-0.156213	0.0779819	0.0451564	0.552952
16	class.Verrucomicrobiae.id.4029	12	-0.237539	0.119574	0.0469732	0.416906	0.0443426	0.163694	0.786478	0.86967	-0.166919	0.0793098	0.0353227	0.476415	-0.155992	0.077991	0.0454862	0.55373
201	order.Verrucomicrobiales.id.4030	12	-0.237539	0.119574	0.0469732	0.416906	0.0443426	0.163694	0.786478	0.86967	-0.166919	0.0793098	0.0353227	0.476415	-0.155992	0.077991	0.0454862	0.55373
47	family.Verrucomicrobiaceae.id.4036	12	-0.237547	0.119586	0.046987	0.416919	0.0444312	0.163713	0.786086	0.869613	-0.166904	0.0793173	0.0353561	0.476467	-0.155983	0.0779983	0.0455194	0.55391
144	genus.Roseburia.id.2012	14	0.269838	0.136392	0.0478841	0.417793	0.395519	0.179891	0.0279026	0.329397	-0.106573	0.0911357	0.242246	0.846841	-0.0739604	0.0895934	0.409081	0.917757
15	class.Negativicutes.id.2164	12	0.292562	0.148511	0.0488426	0.418695	0.0455269	0.202213	0.821868	0.874578	0.259758	0.104579	0.0129969	0.397276	0.265102	0.102815	0.00992466	0.420801
200	order.Selenomonadales.id.2165	12	0.292562	0.148511	0.0488426	0.418695	0.0455269	0.202213	0.821868	0.874578	0.259758	0.104579	0.0129969	0.397276	0.265102	0.102815	0.00992466	0.420801
108	genus.Gordonibacter.id.821	13	-0.130468	0.0663084	0.0491153	0.418945	0.0538023	0.0817797	0.510607	0.81246	-0.0114541	0.0416431	0.783275	0.947028	-0.0291546	0.0432513	0.500265	0.931724
48	family.Victivallaceae.id.2255	13	-0.128194	0.0659843	0.0520408	0.421487	0.05813	0.0860013	0.499092	0.80896	-0.0153834	0.0591589	0.794837	0.947758	0.0202646	0.0444478	0.648449	0.946492
56	genus..Eubacteriumfissicatenagroup.id.14373	13	-0.16472	0.0849017	0.0523645	0.421753	0.245836	0.119005	0.0388514	0.333333	0.0521009	0.0609797	0.392885	0.899673	0.0294983	0.0599467	0.622666	0.944399
89	genus.Coprobacter.id.949	13	-0.163302	0.0871022	0.0608156	0.458604	-0.0224545	0.117775	0.848795	0.878072	-0.0602888	0.0595855	0.311632	0.876739	-0.0157374	0.0614143	0.797758	0.956067
157	genus.RuminococcaceaeUCG014.id.11371	14	0.229795	0.1236	0.0630021	0.467386	-0.205146	0.160982	0.202544	0.632146	0.240263	0.0819361	0.00336434	0.226693	0.191084	0.083838	0.0226546	0.499184
98	genus.Eisenbergiella.id.11304	9	-0.174238	0.0946336	0.0655947	0.477436	-0.0775724	0.11658	0.505793	0.811013	0.0519143	0.0833468	0.533369	0.924093	0.00145942	0.0585816	0.980125	0.963946
104	genus.FamilyXIIIAD3011group.id.11293	12	0.24816	0.136388	0.0688335	0.489472	0.177189	0.169854	0.296864	0.715806	0.103218	0.0905298	0.254222	0.852996	0.0976808	0.0890098	0.27246	0.881409
143	genus.Romboutsia.id.11347	14	-0.220153	0.121551	0.0701101	0.494064	-0.0270411	0.152001	0.858801	0.879321	-0.139296	0.0795697	0.080013	0.646176	-0.0876402	0.082679	0.289142	0.887481
79	genus.Bilophila.id.3170	15	0.20824	0.116655	0.0742452	0.50839	-0.252798	0.157674	0.108871	0.48928	0.140212	0.0823327	0.0885706	0.669048	0.143396	0.0809353	0.0764393	0.675867
148	genus.RuminococcaceaeNK4A214group.id.11358	14	-0.219328	0.127192	0.0846385	0.541052	0.132509	0.165311	0.422799	0.782003	0.0773489	0.0853249	0.36466	0.892741	0.065183	0.0838924	0.437168	0.922632
155	genus.RuminococcaceaeUCG011.id.11368	7	-0.137661	0.0855368	0.107533	0.599645	0.173831	0.111827	0.120075	0.509995	0.0141087	0.0562164	0.801836	0.948191	0.0268201	0.0552659	0.62747	0.944802
142	genus.RikenellaceaeRC9gutgroup.id.11191	12	0.104381	0.0663822	0.115853	0.617396	-0.000894396	0.0829533	0.991397	0.893746	0.00298491	0.043952	0.945855	0.95573	0.00813176	0.0432104	0.850728	0.958689
170	genus.Victivallis.id.2256	11	-0.109483	0.0698745	0.117149	0.62002	-0.0401068	0.0866887	0.643613	0.845218	-0.0882638	0.0463343	0.0567883	0.564492	-0.0839163	0.0455573	0.0654761	0.641074
73	genus.Anaerofilum.id.2053	9	0.143764	0.0925179	0.120208	0.626074	0.027189	0.120496	0.82148	0.874526	0.093549	0.0654011	0.152605	0.776943	0.0995449	0.0643036	0.121612	0.768378
52	genus..Clostridiuminnocuumgroup.id.14397	9	-0.128101	0.0843065	0.128644	0.641812	0.0371894	0.104991	0.723178	0.859861	-0.131099	0.0510827	0.010276	0.371428	-0.116117	0.050231	0.020796	0.492788
159	genus.Ruminococcus2.id.11374	15	-0.162326	0.108653	0.135179	0.653122	-0.00213796	0.176107	0.990314	0.893643	-0.0693037	0.0721602	0.336847	0.884904	-0.0823674	0.0709253	0.245509	0.870082
4	class.Bacteroidia.id.912	12	0.23659	0.159012	0.136783	0.65579	0.0811649	0.186759	0.663855	0.849226	-0.0176243	0.0996409	0.859604	0.951504	-0.0104003	0.097989	0.915473	0.961498
185	order.Bacteroidales.id.913	12	0.23659	0.159012	0.136783	0.65579	0.0811649	0.186759	0.663855	0.849226	-0.0176243	0.0996409	0.859604	0.951504	-0.0104003	0.097989	0.915473	0.961498
50	family.unknownfamily.id.1000005471	15	0.145232	0.100012	0.146461	0.671053	0.0191649	0.124228	0.877395	0.881576	-0.0284453	0.0634412	0.653885	0.937204	-0.0215979	0.0623785	0.729163	0.952131
173	genus.unknowngenus.id.1000005472	15	0.145232	0.100012	0.146461	0.671053	0.0191649	0.124228	0.877395	0.881576	-0.0284453	0.0634412	0.653885	0.937204	-0.0215979	0.0623785	0.729163	0.952131
196	order.MollicutesRF9.id.11579	15	0.145232	0.100012	0.146461	0.671053	0.0191649	0.124228	0.877395	0.881576	-0.0284453	0.0634412	0.653885	0.937204	-0.0215979	0.0623785	0.729163	0.952131
66	genus..Ruminococcustorquesgroup.id.14377	11	-0.229765	0.1585	0.147163	0.672107	0.283625	0.228235	0.213982	0.644826	-0.0839151	0.105036	0.42434	0.906414	-0.132362	0.107661	0.21891	0.85656
188	order.Clostridiales.id.1863	14	-0.210929	0.145742	0.14782	0.673088	0.166435	0.181507	0.359161	0.752921	-0.186246	0.0919904	0.0429055	0.506093	-0.176128	0.0904322	0.05146	0.583984
116	genus.Lachnoclostridium.id.11308	14	-0.196427	0.135907	0.148372	0.673908	0.525268	0.185642	0.00466249	0.329397	-0.0992516	0.097251	0.307457	0.875274	-0.11219	0.0956181	0.240668	0.867814
88	genus.Collinsella.id.815	11	0.216684	0.152371	0.155002	0.68344	-0.227511	0.199013	0.252957	0.682156	0.117112	0.101009	0.246284	0.848973	0.119756	0.0993176	0.227898	0.861433
67	genus.Actinomyces.id.423	7	-0.188624	0.137487	0.170083	0.703178	0.302716	0.150751	0.0446381	0.348859	-0.00780634	0.0774592	0.919725	0.95453	-0.0686794	0.0893906	0.442305	0.923462
82	genus.Butyricimonas.id.945	16	0.144632	0.106227	0.173344	0.707126	-0.0448595	0.142395	0.752736	0.864619	-0.117557	0.0762996	0.123382	0.737955	-0.107081	0.0750141	0.153442	0.807161
6	class.Clostridia.id.1859	13	-0.202829	0.149243	0.17413	0.708063	0.0350857	0.178325	0.844022	0.877467	-0.113323	0.098936	0.252037	0.85191	-0.150109	0.0923491	0.104067	0.739502
55	genus..Eubacteriumeligensgroup.id.14372	7	-0.215795	0.162796	0.184988	0.720407	-0.240236	0.203636	0.238107	0.668896	-0.089257	0.124005	0.471659	0.915005	-0.112818	0.121923	0.354798	0.906353
59	genus..Eubacteriumoxidoreducensgroup.id.11339	6	-0.152009	0.116308	0.191227	0.727039	0.186862	0.151799	0.218328	0.649416	-0.0163648	0.121425	0.892791	0.953222	-0.0154543	0.117329	0.895208	0.960661
42	family.Rhodospirillaceae.id.2717	14	-0.121501	0.0936909	0.194691	0.730587	-0.0255931	0.117664	0.827811	0.875366	-0.0490492	0.0847171	0.562605	0.927752	-0.0492744	0.086076	0.567016	0.939274
124	genus.LachnospiraceaeUCG008.id.11328	10	-0.12798	0.0993932	0.197881	0.733774	0.170489	0.127701	0.181856	0.606755	-0.15085	0.0658496	0.0219737	0.44506	-0.0984841	0.061189	0.107506	0.745715
114	genus.Intestinibacter.id.11345	12	0.165413	0.129504	0.201505	0.737304	-0.287268	0.151737	0.0583324	0.376499	-0.125701	0.081446	0.122741	0.736947	-0.087716	0.080088	0.273409	0.881772
123	genus.LachnospiraceaeUCG004.id.11324	12	-0.177352	0.139644	0.204074	0.739751	-0.175938	0.189739	0.353789	0.750106	0.091215	0.0962724	0.343401	0.886852	0.0888231	0.0946524	0.348032	0.904706
37	family.Pasteurellaceae.id.3689	15	-0.118814	0.0959583	0.21565	0.750231	-0.0553538	0.106664	0.603793	0.836677	-0.0248961	0.0540347	0.644984	0.936393	-0.00553347	0.0545585	0.919215	0.961649
198	order.Pasteurellales.id.3688	15	-0.118814	0.0959583	0.21565	0.750231	-0.0553538	0.106664	0.603793	0.836677	-0.0248961	0.0540347	0.644984	0.936393	-0.00553347	0.0545585	0.919215	0.961649
105	genus.FamilyXIIIUCG001.id.11294	7	0.205936	0.168705	0.222206	0.755801	0.0695906	0.205136	0.734428	0.861711	0.224916	0.103667	0.0300372	0.466887	0.237466	0.101914	0.019803	0.488959
90	genus.Coprococcus1.id.11301	11	-0.176416	0.149019	0.236475	0.767104	-0.132553	0.183157	0.469242	0.799247	-0.0572359	0.0988303	0.562499	0.92774	-0.0599035	0.0971624	0.537545	0.936157
51	family.unknownfamily.id.1000006161	13	-0.0911718	0.0772737	0.238057	0.768293	-0.00536438	0.100483	0.957425	0.890389	-0.10554	0.0533138	0.0477488	0.521497	-0.109667	0.0523889	0.0363199	0.528035
175	genus.unknowngenus.id.1000006162	13	-0.0911718	0.0772737	0.238057	0.768293	-0.00536438	0.100483	0.957425	0.890389	-0.10554	0.0533138	0.0477488	0.521497	-0.109667	0.0523889	0.0363199	0.528035
197	order.NB1n.id.3953	13	-0.0911718	0.0772737	0.238057	0.768293	-0.00536438	0.100483	0.957425	0.890389	-0.10554	0.0533138	0.0477488	0.521497	-0.109667	0.0523889	0.0363199	0.528035
97	genus.Eggerthella.id.819	8	0.116018	0.100482	0.248252	0.775674	0.126671	0.122262	0.300171	0.718054	-0.0643536	0.0664366	0.332722	0.883643	-0.0370688	0.0699334	0.596071	0.942062
211	phylum.Verrucomicrobia.id.3982	11	-0.148882	0.129737	0.251148	0.777686	0.110729	0.179689	0.537747	0.820224	-0.0315523	0.0913607	0.729824	0.943368	-0.0770011	0.0846416	0.362964	0.908266
128	genus.Marvinbryantia.id.2005	11	0.147978	0.131435	0.260225	0.783764	0.418282	0.180396	0.020412	0.329397	0.013545	0.087287	0.876681	0.952403	0.0131363	0.0858159	0.878339	0.959936
181	genus.unknowngenus.id.826	13	0.130112	0.11586	0.261434	0.784548	-0.0233529	0.156927	0.881701	0.882086	0.0338268	0.0769078	0.660056	0.937755	0.0440172	0.0756154	0.560486	0.93861
127	genus.Lactococcus.id.1851	9	-0.0945811	0.084356	0.262197	0.785041	-0.0485103	0.110249	0.659932	0.848465	-0.0178326	0.0522481	0.732873	0.943591	-0.0201563	0.0513683	0.694771	0.949881
161	genus.Senegalimassilia.id.11160	7	-0.141914	0.130223	0.275811	0.79346	-0.158559	0.156963	0.312415	0.726078	0.0906948	0.0799421	0.256582	0.854151	0.0234382	0.0849344	0.782581	0.955253
129	genus.Methanobrevibacter.id.123	6	-0.115111	0.107181	0.28283	0.797547	-0.00301316	0.127795	0.981189	0.892759	-0.0152893	0.064487	0.812587	0.948841	-0.0222423	0.0633873	0.725667	0.951912
135	genus.Parabacteroides.id.954	7	-0.197639	0.189023	0.295753	0.804665	-0.135129	0.24342	0.578808	0.83082	-0.182869	0.124541	0.142012	0.764227	-0.172374	0.122475	0.159303	0.812929
86	genus.ChristensenellaceaeR.7group.id.11283	7	-0.206394	0.200672	0.303708	0.808804	-0.251205	0.259548	0.333117	0.738651	-0.0709868	0.131247	0.588601	0.930722	-0.0795939	0.129014	0.537274	0.936127
71	genus.Allisonella.id.2174	7	-0.0826166	0.0803505	0.303854	0.808878	0.0771342	0.0990927	0.436331	0.787325	0.026335	0.0503525	0.600966	0.932051	0.0147478	0.0495022	0.765763	0.954315
146	genus.Ruminiclostridium6.id.11356	14	-0.125449	0.122602	0.306202	0.810065	0.155979	0.165972	0.347325	0.746634	-0.0629897	0.0813317	0.438648	0.90919	-0.0677774	0.0799585	0.396629	0.915394
61	genus..Eubacteriumruminantiumgroup.id.11340	17	0.076116	0.0774438	0.325679	0.819372	-0.0112271	0.102519	0.912796	0.885643	0.0600435	0.0513008	0.241832	0.846619	0.0559203	0.0504411	0.267591	0.879511
19	family.Alcaligenaceae.id.2875	18	-0.117256	0.119351	0.325879	0.819463	-0.0644626	0.156782	0.680955	0.852453	0.12181	0.0805648	0.130546	0.748723	0.129662	0.0792114	0.101649	0.734947
109	genus.Haemophilus.id.3698	11	-0.102342	0.106364	0.335954	0.823924	-0.105869	0.126087	0.401105	0.77289	-0.00684068	0.0639226	0.914777	0.954295	-0.00581637	0.0628499	0.926266	0.96193
34	family.Lactobacillaceae.id.1836	10	-0.0905641	0.0946028	0.338411	0.824979	0.0698207	0.11744	0.552164	0.824092	-0.0492324	0.0599571	0.411573	0.903791	-0.0818905	0.0615616	0.183446	0.833448
206	phylum.Euryarchaeota.id.55	9	-0.0769751	0.0810008	0.34196	0.82648	-0.226736	0.104741	0.0304083	0.329397	0.073229	0.050554	0.147468	0.770953	0.0838303	0.0496963	0.0916318	0.714252
38	family.Peptococcaceae.id.2024	10	0.109743	0.116985	0.348196	0.829056	-0.0621875	0.167411	0.710291	0.85768	0.00816154	0.0851094	0.923604	0.954712	0.0190227	0.0836708	0.82015	0.957215
5	class.Betaproteobacteria.id.2867	13	0.127265	0.136581	0.351446	0.830369	0.281096	0.183754	0.126081	0.520191	0.0519931	0.0967055	0.590823	0.930965	0.0665743	0.0950834	0.483823	0.929567
132	genus.Oscillibacter.id.2063	15	0.08393	0.0900848	0.351503	0.830392	0.0567768	0.120507	0.637535	0.843973	0.0499546	0.0619896	0.420327	0.905605	0.0547404	0.060953	0.369145	0.909664
27	family.Defluviitaleaceae.id.1924	11	0.103461	0.11111	0.35177	0.830499	-0.00434829	0.16577	0.979073	0.892553	0.103318	0.0736964	0.160932	0.786015	0.100813	0.0724521	0.16409	0.81739
154	genus.RuminococcaceaeUCG010.id.11367	5	0.163224	0.177061	0.356607	0.832413	-0.0956988	0.20383	0.63871	0.844215	0.0234647	0.124221	0.850175	0.950992	0.0332969	0.122128	0.78513	0.955391
83	genus.Butyrivibrio.id.1993	16	0.0505719	0.0565686	0.371326	0.837979	-0.176187	0.0807118	0.0290424	0.329397	-0.00123014	0.0395762	0.975203	0.957005	-0.0221542	0.0389118	0.569123	0.939485
169	genus.Veillonella.id.2198	7	0.12582	0.14107	0.372447	0.838388	0.103339	0.196292	0.598573	0.835487	-0.137617	0.102882	0.181021	0.805134	-0.120656	0.101151	0.232934	0.864022
49	family.unknownfamily.id.1000001214	10	0.084242	0.0949407	0.374911	0.83928	0.31157	0.124071	0.0120316	0.329397	-0.030182	0.0604157	0.617377	0.933737	-0.0166005	0.0593825	0.779821	0.955101
172	genus.unknowngenus.id.1000001215	10	0.084242	0.0949407	0.374911	0.83928	0.31157	0.124071	0.0120316	0.329397	-0.030182	0.0604157	0.617377	0.933737	-0.0166005	0.0593825	0.779821	0.955101
193	order.Gastranaerophilales.id.1591	10	0.084242	0.0949407	0.374911	0.83928	0.31157	0.124071	0.0120316	0.329397	-0.030182	0.0604157	0.617377	0.933737	-0.0166005	0.0593825	0.779821	0.955101
32	family.FamilyXIII.id.1957	8	0.156691	0.181537	0.388065	0.843877	-0.0955709	0.224102	0.669771	0.850358	-0.0619801	0.11421	0.587347	0.930584	-0.0591292	0.112278	0.598449	0.942279
184	order.Bacillales.id.1674	7	0.0734818	0.0854459	0.3898	0.844464	0.0420767	0.101244	0.677704	0.85185	0.10438	0.0566378	0.0653376	0.598604	0.107192	0.0556864	0.0542381	0.596699
41	family.Prevotellaceae.id.960	17	0.0955433	0.112852	0.397206	0.84692	-0.115885	0.139547	0.406293	0.775138	-0.0366106	0.0728792	0.615423	0.933541	-0.0515291	0.0716575	0.472078	0.927941
46	family.Veillonellaceae.id.2172	20	-0.0827112	0.0980033	0.39869	0.847403	-0.132817	0.147997	0.369491	0.758157	-0.0222685	0.0671512	0.740179	0.944116	-0.0257767	0.0660154	0.696193	0.949978
138	genus.Peptococcus.id.2037	16	0.0592509	0.0703225	0.399475	0.847657	0.0501827	0.088601	0.571128	0.828934	0.0292332	0.045139	0.517226	0.921909	0.0510313	0.0443796	0.250193	0.872203
100	genus.Erysipelatoclostridium.id.11381	15	0.0791385	0.0974876	0.416918	0.853094	0.0196182	0.130516	0.880518	0.881946	0.0430322	0.0666913	0.518769	0.922123	0.0354643	0.0655801	0.58866	0.941376
1	class.Actinobacteria.id.419	18	-0.0875596	0.108149	0.418158	0.853466	0.226673	0.154159	0.141459	0.545495	-0.107008	0.0694861	0.123561	0.738236	-0.129664	0.0683172	0.0576992	0.611492
168	genus.Tyzzerella3.id.11335	10	-0.0697853	0.0887725	0.431801	0.857436	-0.000952322	0.111412	0.99318	0.893917	-0.0454738	0.054382	0.403047	0.901955	-0.0583662	0.0534632	0.274962	0.882361
68	genus.Adlercreutzia.id.812	11	0.0843149	0.109666	0.441994	0.860264	-0.0344087	0.162008	0.831803	0.87589	0.00870327	0.0727545	0.90478	0.953813	0.0144005	0.0715397	0.840468	0.958206
141	genus.Prevotella9.id.11183	17	0.0627326	0.0883051	0.477451	0.869285	0.149448	0.11494	0.193522	0.621488	-0.0692733	0.057284	0.22655	0.837949	-0.0713237	0.056328	0.205434	0.848575
121	genus.LachnospiraceaeNK4A136group.id.11319	13	0.095572	0.135086	0.479262	0.869715	-0.162773	0.143279	0.255934	0.684687	0.0924659	0.0728896	0.204593	0.823626	0.101724	0.0716622	0.155754	0.809479
14	class.Mollicutes.id.3920	10	0.0869458	0.125787	0.489429	0.872075	-0.178381	0.186502	0.338842	0.741928	0.0687538	0.0871805	0.430324	0.907595	0.0289851	0.0917989	0.752195	0.953529
210	phylum.Tenericutes.id.3919	10	0.0869458	0.125787	0.489429	0.872075	-0.178381	0.186502	0.338842	0.741928	0.0687538	0.0871805	0.430324	0.907595	0.0289851	0.0917989	0.752195	0.953529
7	class.Coriobacteriia.id.809	20	-0.0797361	0.115426	0.489692	0.872135	0.326197	0.155756	0.0362344	0.329397	0.000771078	0.0718215	0.991434	0.957679	7.42944e-05	0.0705967	0.99916	0.964609
26	family.Coriobacteriaceae.id.811	20	-0.0797361	0.115426	0.489692	0.872135	0.326197	0.155756	0.0362344	0.329397	0.000771078	0.0718215	0.991434	0.957679	7.42944e-05	0.0705967	0.99916	0.964609
189	order.Coriobacteriales.id.810	20	-0.0797361	0.115426	0.489692	0.872135	0.326197	0.155756	0.0362344	0.329397	0.000771078	0.0718215	0.991434	0.957679	7.42944e-05	0.0705967	0.99916	0.964609
3	class.Bacilli.id.1673	18	-0.0762616	0.112273	0.496978	0.873773	0.250077	0.144155	0.0827795	0.436553	-0.0643467	0.0787152	0.413664	0.90423	-0.0571156	0.0773791	0.460437	0.926254
92	genus.Coprococcus3.id.11303	9	0.107925	0.167078	0.518307	0.878335	-0.302741	0.218658	0.166192	0.585071	-0.0423273	0.105356	0.687865	0.940121	-0.0190309	0.103577	0.85422	0.958851
139	genus.Phascolarctobacterium.id.2168	10	0.0822807	0.129804	0.526156	0.879932	-0.186239	0.178071	0.295619	0.714951	0.112757	0.0861155	0.190407	0.812943	0.0941072	0.0846765	0.266407	0.87904
39	family.Peptostreptococcaceae.id.2042	12	0.0832591	0.131406	0.526341	0.879969	0.00238528	0.148368	0.987173	0.89334	-0.00423676	0.0842953	0.959914	0.95635	0.0531502	0.0856831	0.535053	0.935879
13	class.Methanobacteria.id.119	10	-0.049755	0.07975	0.532701	0.881232	-0.233901	0.122178	0.0555652	0.371718	0.0194068	0.0530667	0.714585	0.94223	0.0158018	0.0521535	0.761899	0.954094
35	family.Methanobacteriaceae.id.121	10	-0.049755	0.07975	0.532701	0.881232	-0.233901	0.122178	0.0555652	0.371718	0.0194068	0.0530667	0.714585	0.94223	0.0158018	0.0521535	0.761899	0.954094
195	order.Methanobacteriales.id.120	10	-0.049755	0.07975	0.532701	0.881232	-0.233901	0.122178	0.0555652	0.371718	0.0194068	0.0530667	0.714585	0.94223	0.0158018	0.0521535	0.761899	0.954094
22	family.Bifidobacteriaceae.id.433	18	-0.0640029	0.103929	0.538006	0.882265	-0.0394496	0.144402	0.784705	0.869414	-0.0745157	0.070528	0.290721	0.869035	-0.080456	0.0693439	0.245949	0.870284
186	order.Bifidobacteriales.id.432	18	-0.0640029	0.103929	0.538006	0.882265	-0.0394496	0.144402	0.784705	0.869414	-0.0745157	0.070528	0.290721	0.869035	-0.080456	0.0693439	0.245949	0.870284
149	genus.RuminococcaceaeUCG002.id.11360	22	-0.0606567	0.102533	0.554131	0.885298	-0.16254	0.131192	0.215368	0.646302	-0.0335544	0.0666869	0.61485	0.933483	-0.0209197	0.0655621	0.749664	0.953379
117	genus.Lachnospira.id.2004	7	-0.114493	0.194854	0.556811	0.885787	-0.219151	0.254154	0.388534	0.767252	-0.164135	0.129194	0.203922	0.823148	-0.155027	0.127025	0.222299	0.858437
10	class.Gammaproteobacteria.id.3303	9	0.0976258	0.170132	0.566087	0.887448	0.157774	0.237706	0.506859	0.811335	-0.191264	0.125971	0.128935	0.74638	-0.204368	0.123842	0.0988961	0.729565
103	genus.Faecalibacterium.id.2057	11	0.0794641	0.139129	0.567894	0.887766	-0.157691	0.18215	0.386643	0.76638	0.0278635	0.0777517	0.72007	0.942645	0.0276628	0.0764506	0.717472	0.951389
150	genus.RuminococcaceaeUCG003.id.11361	11	0.0751651	0.13941	0.589772	0.891478	-0.245372	0.167604	0.143196	0.548519	-0.0447225	0.122258	0.71451	0.942225	-0.0508003	0.0837839	0.544299	0.936899
180	genus.unknowngenus.id.2755	14	0.0671283	0.127378	0.598192	0.892842	-0.0863664	0.116932	0.46015	0.796089	0.0252335	0.0877096	0.773581	0.9464	0.0229619	0.0887889	0.795934	0.95597
31	family.FamilyXI.id.1936	10	0.0346122	0.0680563	0.611045	0.894859	-0.0822953	0.0947559	0.385122	0.765673	0.0103026	0.0451258	0.819406	0.949245	0.00886153	0.0443702	0.841701	0.958264
111	genus.Holdemania.id.2157	15	-0.0479663	0.0948952	0.613232	0.895194	-0.0158466	0.120832	0.89566	0.88371	-0.0508118	0.0625945	0.416929	0.904909	-0.0456287	0.0615479	0.458479	0.925962
44	family.Ruminococcaceae.id.2050	12	0.0672956	0.133548	0.614328	0.895362	0.182013	0.182545	0.318723	0.730035	-0.0989832	0.105867	0.349802	0.888692	-0.0957907	0.10407	0.357338	0.906957
23	family.Christensenellaceae.id.1866	10	-0.107723	0.21618	0.618269	0.895959	-0.0809692	0.202563	0.68936	0.85399	0.0626761	0.0930352	0.500514	0.919511	0.0629729	0.131675	0.632477	0.945215
45	family.Streptococcaceae.id.1850	13	-0.0670526	0.134773	0.618819	0.896042	-0.271659	0.1686	0.107122	0.486238	-0.115212	0.0916351	0.208648	0.826459	-0.0950098	0.0900973	0.291643	0.888338
151	genus.RuminococcaceaeUCG004.id.11362	11	-0.0565795	0.113779	0.618996	0.896069	-0.165833	0.148514	0.264157	0.691474	0.0500207	0.0764409	0.512872	0.921298	-0.0170303	0.0800927	0.831614	0.95778
130	genus.Odoribacter.id.952	9	-0.0747509	0.15455	0.628622	0.897497	-0.0941075	0.200533	0.638865	0.844247	-0.058608	0.107967	0.587244	0.930573	-0.0789361	0.10617	0.457187	0.925769
74	genus.Anaerostipes.id.1991	13	-0.0671144	0.142009	0.636494	0.898636	0.0519474	0.186005	0.78003	0.868734	-0.000293465	0.0986488	0.997626	0.957931	-0.0418012	0.0926952	0.652024	0.94677
178	genus.unknowngenus.id.2041	10	-0.0501928	0.109466	0.646577	0.900059	-0.0326027	0.138236	0.81355	0.873458	0.00437837	0.0727646	0.952019	0.956004	0.0214522	0.0715142	0.764199	0.954226
140	genus.Prevotella7.id.11182	11	0.03272	0.0716006	0.647686	0.900213	0.206916	0.0990188	0.0366475	0.329397	-0.027574	0.0494655	0.577227	0.929453	-0.0391338	0.0486295	0.420973	0.919894
9	class.Erysipelotrichia.id.2147	11	-0.0750653	0.164531	0.64822	0.900287	-0.221538	0.20297	0.275061	0.700037	-0.120743	0.109216	0.268925	0.859907	-0.103303	0.107394	0.3361	0.901655
30	family.Erysipelotrichaceae.id.2149	11	-0.0750653	0.164531	0.64822	0.900287	-0.221538	0.20297	0.275061	0.700037	-0.120743	0.109216	0.268925	0.859907	-0.103303	0.107394	0.3361	0.901655
192	order.Erysipelotrichales.id.2148	11	-0.0750653	0.164531	0.64822	0.900287	-0.221538	0.20297	0.275061	0.700037	-0.120743	0.109216	0.268925	0.859907	-0.103303	0.107394	0.3361	0.901655
33	family.Lachnospiraceae.id.1987	16	0.0615495	0.135023	0.648502	0.900326	0.072936	0.176675	0.679734	0.852228	0.00419819	0.0870383	0.96153	0.95642	-0.00139722	0.085574	0.986973	0.964187
118	genus.LachnospiraceaeFCS020group.id.11314	15	-0.0473726	0.112969	0.674967	0.903859	-0.166452	0.140867	0.237354	0.668195	-0.0693852	0.0754895	0.358024	0.89097	-0.0574522	0.0742215	0.438893	0.922913
187	order.Burkholderiales.id.2874	12	0.0561106	0.141111	0.690901	0.905867	0.309825	0.189975	0.102917	0.478667	0.0265765	0.100334	0.791103	0.947525	0.00125633	0.0919647	0.9891	0.964262
102	genus.Escherichia.Shigella.id.3504	13	0.0472914	0.119418	0.692094	0.906014	0.0991196	0.166437	0.551483	0.823913	0.0766898	0.0821359	0.350462	0.888879	0.0729843	0.0807492	0.36608	0.908976
158	genus.Ruminococcus1.id.11373	13	-0.0473196	0.123318	0.701186	0.90712	-0.0550715	0.159241	0.729465	0.860901	-0.144651	0.0816592	0.0764943	0.635828	-0.144633	0.080307	0.0717032	0.6617
152	genus.RuminococcaceaeUCG005.id.11363	14	0.0458595	0.124745	0.713152	0.908535	-0.156592	0.163207	0.337324	0.741067	0.0261252	0.0775831	0.736315	0.943839	-0.0134771	0.0847941	0.873717	0.959732
156	genus.RuminococcaceaeUCG013.id.11370	13	-0.0486702	0.132893	0.714189	0.908656	-0.289017	0.172963	0.0947256	0.462797	-0.0344255	0.0880995	0.695977	0.940777	-0.0402568	0.0866134	0.642084	0.94599
115	genus.Intestinimonas.id.2062	17	-0.0369765	0.101335	0.715191	0.908772	0.0669538	0.133336	0.615565	0.839299	0.0257003	0.0657996	0.696104	0.940787	0.0236058	0.0646778	0.715129	0.951238
120	genus.LachnospiraceaeND3007group.id.11317	3	0.105232	0.290456	0.71713	0.908997	-0.391906	0.379279	0.301467	0.718926	0.0918347	0.192776	0.633804	0.935343	0.155199	0.189531	0.412865	0.91845
28	family.Desulfovibrionaceae.id.3169	9	-0.0564741	0.163098	0.729148	0.910362	-0.516594	0.214986	0.0162649	0.329397	-0.123887	0.109696	0.258742	0.855192	-0.147679	0.107848	0.170897	0.823378
17	family.Acidaminococcaceae.id.2166	8	-0.0699458	0.205545	0.733635	0.910862	-0.33472	0.177499	0.0593269	0.378136	-0.125273	0.156166	0.42245	0.906035	-0.131779	0.100951	0.191764	0.839513
112	genus.Howardella.id.2000	9	-0.026322	0.0814737	0.746639	0.912278	0.028058	0.0942872	0.766024	0.866654	0.0206944	0.0540256	0.701684	0.941231	0.0306212	0.0531195	0.564305	0.939
126	genus.Lactobacillus.id.1837	9	-0.0301005	0.0952469	0.751983	0.912847	-0.0538846	0.123265	0.662008	0.848869	-0.089252	0.0629853	0.156475	0.781252	-0.11796	0.0648967	0.0691178	0.653431
194	order.Lactobacillales.id.1800	16	-0.0372751	0.118108	0.752305	0.912881	0.28334	0.150863	0.0603649	0.379802	0.0151801	0.0807242	0.850838	0.951029	0.020624	0.0793589	0.794954	0.955918
2	class.Alphaproteobacteria.id.2379	9	0.0387762	0.123125	0.752812	0.912935	0.256132	0.170846	0.133823	0.532504	0.0230403	0.0815538	0.777547	0.946659	0.0158248	0.0801896	0.84356	0.958353
72	genus.Alloprevotella.id.961	6	0.0279594	0.0898759	0.755733	0.913242	-0.131127	0.116833	0.261716	0.689491	0.051721	0.0595703	0.385266	0.897892	0.0479663	0.0585785	0.412879	0.918452
134	genus.Oxalobacter.id.2978	10	0.0251827	0.0813754	0.756969	0.913371	0.181743	0.104459	0.0818847	0.434418	0.0179253	0.0508413	0.724408	0.942969	0.0125857	0.0499924	0.801233	0.956249
77	genus.Barnesiella.id.944	15	-0.0366119	0.118819	0.757982	0.913477	-0.0319506	0.155321	0.83702	0.876568	-0.0192198	0.0788608	0.807449	0.948532	-0.0293203	0.0775288	0.705292	0.950591
94	genus.Desulfovibrio.id.3173	12	-0.0338839	0.110094	0.758256	0.913506	-0.0239271	0.144081	0.868105	0.88046	0.0271202	0.0764408	0.722749	0.942846	0.00622381	0.0751449	0.933991	0.962233
147	genus.Ruminiclostridium9.id.11357	14	-0.0429713	0.139695	0.75838	0.913519	-0.39406	0.179099	0.0277902	0.329397	-0.0713266	0.0927208	0.441738	0.909768	-0.0553461	0.0911601	0.543764	0.936841
58	genus..Eubacteriumnodatumgroup.id.11297	9	0.023236	0.0767731	0.76215	0.913909	0.163866	0.0906472	0.0706484	0.405473	0.0125156	0.0458841	0.785034	0.947141	0.00571747	0.0451074	0.899136	0.960826
199	order.Rhodospirillales.id.2667	13	0.042271	0.142706	0.76707	0.914414	-0.110269	0.12427	0.374898	0.760811	-0.0106945	0.0904711	0.905902	0.953868	-0.00913893	0.0916483	0.920569	0.961703
29	family.Enterobacteriaceae.id.3469	11	0.0424303	0.144582	0.769165	0.914628	0.189716	0.197932	0.337816	0.741346	-0.122428	0.0958312	0.201411	0.821337	-0.123889	0.0942272	0.188582	0.837246
191	order.Enterobacteriales.id.3468	11	0.0424303	0.144582	0.769165	0.914628	0.189716	0.197932	0.337816	0.741346	-0.122428	0.0958312	0.201411	0.821337	-0.123889	0.0942272	0.188582	0.837246
54	genus..Eubacteriumcoprostanoligenesgroup.id.11375	11	0.0450121	0.15514	0.771711	0.914885	0.411119	0.204875	0.0447838	0.349214	-0.0883017	0.0989154	0.372019	0.894639	-0.0580551	0.097263	0.550582	0.937574
113	genus.Hungatella.id.11306	5	-0.0326373	0.114486	0.775586	0.915274	0.366566	0.16805	0.0291616	0.329397	-0.0157375	0.07596	0.835868	0.950195	-0.00265447	0.0746879	0.971648	0.963643
24	family.Clostridiaceae1.id.1869	10	-0.0424597	0.15232	0.780434	0.915756	-0.205802	0.185935	0.268358	0.69483	0.048576	0.0909433	0.593248	0.931227	0.0445025	0.0894321	0.618758	0.944068
137	genus.Parasutterella.id.2892	15	0.0276712	0.10577	0.793618	0.91704	0.0116166	0.150139	0.938327	0.888408	0.00893038	0.0701213	0.898659	0.953513	0.0159832	0.0689602	0.816713	0.957042
131	genus.Olsenella.id.822	10	0.0189382	0.0732438	0.795972	0.917265	0.0562664	0.0914841	0.538528	0.820438	0.0339759	0.0525148	0.517646	0.921967	0.0280457	0.0516394	0.587056	0.941225
209	phylum.Proteobacteria.id.2375	12	-0.0353717	0.140343	0.801012	0.917743	-0.390614	0.216386	0.0710482	0.406381	-0.00525026	0.105353	0.960254	0.956365	-0.0281588	0.103575	0.785724	0.955424
70	genus.Alistipes.id.968	12	0.037896	0.161562	0.81455	0.918999	-0.1201	0.208947	0.565438	0.827509	-0.159893	0.107104	0.13547	0.755623	-0.146868	0.105315	0.163149	0.81653
57	genus..Eubacteriumhalliigroup.id.11338	12	-0.0309779	0.134001	0.817178	0.919238	-0.00532273	0.162359	0.973847	0.892038	0.0978445	0.0894164	0.273843	0.862076	0.165005	0.0813271	0.0424679	0.546245
190	order.Desulfovibrionales.id.3156	10	-0.0357222	0.154973	0.817699	0.919286	-0.507955	0.204571	0.0130273	0.329397	-0.146878	0.104204	0.15868	0.783634	-0.16771	0.102448	0.101625	0.734902
80	genus.Blautia.id.1992	11	0.0348097	0.158861	0.826556	0.920082	-0.0957428	0.198126	0.628924	0.842173	0.0311727	0.104397	0.765246	0.945848	0.0509193	0.108556	0.639026	0.945746
162	genus.Slackia.id.825	7	0.0270438	0.124662	0.828258	0.920233	0.029627	0.149698	0.843114	0.877351	-0.0526485	0.0763463	0.490445	0.917994	-0.0722338	0.0750613	0.335884	0.901598
182	genus.unknowngenus.id.959	13	0.0158935	0.073323	0.828395	0.920245	-0.11806	0.0945505	0.211794	0.642468	0.0375363	0.0485899	0.439811	0.909408	0.0375515	0.0477752	0.431865	0.921757
99	genus.Enterorhabdus.id.820	5	-0.0357805	0.165315	0.828646	0.920267	0.0284578	0.160237	0.859039	0.87935	0.0402037	0.0933934	0.666849	0.93835	0.0433025	0.0917824	0.637073	0.945588
136	genus.Paraprevotella.id.962	13	0.0173623	0.0846671	0.837521	0.921045	-0.0268629	0.116075	0.816984	0.873923	0.0328786	0.056209	0.558591	0.927271	0.0354863	0.0552669	0.520815	0.934241
153	genus.RuminococcaceaeUCG009.id.11366	9	0.0221505	0.108318	0.837966	0.921084	-0.134707	0.134457	0.316412	0.728598	0.0868916	0.0745583	0.24385	0.847695	0.069208	0.0733135	0.345169	0.903991
21	family.BacteroidalesS24.7group.id.11173	8	0.024736	0.12655	0.84503	0.921692	-0.0334915	0.139309	0.810012	0.872975	0.0694836	0.0709731	0.327574	0.88203	0.0725061	0.0697848	0.298806	0.890722
174	genus.unknowngenus.id.1000005479	8	0.024736	0.12655	0.84503	0.921692	-0.0334915	0.139309	0.810012	0.872975	0.0694836	0.0709731	0.327574	0.88203	0.0725061	0.0697848	0.298806	0.890722
8	class.Deltaproteobacteria.id.3087	10	-0.0295468	0.155609	0.849404	0.922064	-0.452188	0.196535	0.0214029	0.329397	-0.211574	0.0943188	0.0248854	0.454317	-0.219434	0.0928301	0.0180873	0.481526
91	genus.Coprococcus2.id.11302	10	-0.0244164	0.129115	0.85001	0.922115	-0.101035	0.16557	0.541713	0.821305	-0.0404267	0.0934633	0.665349	0.938219	-0.0449463	0.0918899	0.624749	0.944575
203	phylum.Actinobacteria.id.400	16	-0.0244768	0.129743	0.850363	0.922145	0.0510297	0.174184	0.769549	0.867184	-0.0303107	0.0846668	0.720344	0.942666	-0.0786702	0.116605	0.499883	0.931676
64	genus..Ruminococcusgauvreauiigroup.id.11342	12	-0.0232395	0.125273	0.852829	0.922352	-0.280087	0.162948	0.0856376	0.443204	0.0176628	0.0869159	0.838965	0.95037	-0.0298817	0.0816903	0.71452	0.951198
106	genus.Flavonifractor.id.2059	9	-0.0220347	0.129772	0.865171	0.923375	-0.0763651	0.168163	0.649748	0.846455	0.070554	0.0902938	0.434578	0.908417	0.0289323	0.0887887	0.744534	0.953073
119	genus.LachnospiraceaeNC2004group.id.11316	9	-0.0175343	0.10556	0.868073	0.923612	-0.0785778	0.145447	0.589023	0.833265	0.0179796	0.0741454	0.808399	0.94859	0.00797439	0.0729034	0.912899	0.961394
160	genus.Sellimonas.id.14369	8	0.0123934	0.0773183	0.872652	0.923982	-0.122505	0.0926401	0.186042	0.612172	-0.0305849	0.0502257	0.542559	0.925282	-0.00422686	0.0493796	0.931785	0.962147
12	class.Melainabacteria.id.1589	11	0.0129518	0.0907103	0.886462	0.925078	0.290843	0.114129	0.0108226	0.329397	-0.0825827	0.0555143	0.136858	0.757502	-0.071077	0.0545698	0.192746	0.840201
65	genus..Ruminococcusgnavusgroup.id.14376	11	-0.0121848	0.0928687	0.895613	0.925786	-0.103053	0.120786	0.393558	0.769538	-0.0885959	0.0647875	0.171473	0.796492	-0.100021	0.0636898	0.116312	0.760353
179	genus.unknowngenus.id.2071	17	0.0163676	0.136839	0.904791	0.926484	-0.0541395	0.136938	0.692579	0.85457	-0.00879465	0.0718794	0.902619	0.953708	0.0305085	0.0754646	0.68601	0.949273
133	genus.Oscillospira.id.2064	9	-0.0143298	0.13024	0.912389	0.927051	-0.210115	0.208452	0.313465	0.726744	0.00880278	0.0862688	0.918726	0.954482	0.00908912	0.0848279	0.914672	0.961466
166	genus.Terrisporobacter.id.11348	5	0.0164959	0.151406	0.913241	0.927115	-0.268045	0.177018	0.12997	0.526487	-0.0355807	0.0978092	0.716025	0.94234	-0.0268588	0.096151	0.779984	0.95511
78	genus.Bifidobacterium.id.436	16	-0.0108599	0.103511	0.916443	0.927351	-0.111574	0.150896	0.45966	0.795917	-0.0216576	0.077471	0.779817	0.946806	-0.0791054	0.0691248	0.252464	0.873207
81	genus.Butyricicoccus.id.2055	6	-0.0200964	0.194419	0.917672	0.927441	0.0208185	0.371484	0.955309	0.890173	-0.0905309	0.106448	0.395061	0.900171	0.0147663	0.112282	0.895371	0.960668
164	genus.Subdoligranulum.id.2070	13	0.014119	0.138289	0.918679	0.927515	-0.0485548	0.177291	0.784184	0.869338	0.0771852	0.095344	0.418202	0.905171	0.0514487	0.0937336	0.583087	0.940849
110	genus.Holdemanella.id.11393	12	-0.00888512	0.0890214	0.920496	0.927647	0.173182	0.116243	0.136269	0.536213	0.00762637	0.0591099	0.897342	0.953448	0.0198204	0.0581134	0.733055	0.952373
36	family.Oxalobacteraceae.id.2966	14	0.00712921	0.0722028	0.921346	0.927709	0.146105	0.0984903	0.137956	0.539272	-0.0216906	0.0478584	0.650388	0.936888	-0.0273513	0.0470621	0.561123	0.938675
95	genus.Dialister.id.2183	13	0.0107363	0.123947	0.930974	0.928403	-0.309222	0.170302	0.0694115	0.402627	-0.0101709	0.082283	0.901625	0.953659	-0.0278486	0.0809014	0.730675	0.952226
165	genus.Sutterella.id.2896	12	-0.010659	0.128469	0.933876	0.92861	-0.215766	0.17379	0.214408	0.645281	0.00124565	0.0895043	0.988896	0.957575	0.00875094	0.0880062	0.920793	0.961712
96	genus.Dorea.id.1997	12	0.0118334	0.142806	0.93396	0.928616	-0.225311	0.195374	0.248817	0.678567	-0.0775298	0.0881051	0.378876	0.896348	-0.0385471	0.0931225	0.678918	0.94877
20	family.Bacteroidaceae.id.917	9	0.0206211	0.253461	0.935157	0.928701	-0.184172	0.232321	0.427925	0.78405	-0.264582	0.121476	0.0294013	0.465542	-0.159785	0.128333	0.213103	0.853225
76	genus.Bacteroides.id.918	9	0.0206211	0.253461	0.935157	0.928701	-0.184172	0.232321	0.427925	0.78405	-0.264582	0.121476	0.0294013	0.465542	-0.159785	0.128333	0.213103	0.853225
43	family.Rikenellaceae.id.967	18	-0.00769532	0.117934	0.947974	0.929597	0.0203561	0.165915	0.902353	0.884473	0.0335022	0.0846266	0.692192	0.940473	0.0395713	0.0832114	0.634394	0.945371
122	genus.LachnospiraceaeUCG001.id.11321	15	0.00611987	0.097958	0.950185	0.929749	0.0332752	0.128334	0.795415	0.870945	-0.0121059	0.0629681	0.847543	0.950847	-0.0421043	0.0643611	0.512991	0.933305
107	genus.Fusicatenibacter.id.11305	18	0.00625427	0.122971	0.959437	0.93038	-0.247177	0.164713	0.133445	0.531923	0.0524667	0.0791192	0.507245	0.920494	0.0670449	0.0777876	0.388744	0.913826
93	genus.DefluviitaleaceaeUCG011.id.11287	9	0.00571907	0.124644	0.963403	0.930646	0.126613	0.173472	0.465465	0.797947	-0.0595495	0.0880657	0.498917	0.919274	-0.0561106	0.0865675	0.516874	0.933773
177	genus.unknowngenus.id.2001	7	-0.00501133	0.155244	0.974249	0.931365	0.366024	0.223514	0.101508	0.476048	0.120993	0.113197	0.28513	0.866809	0.0933017	0.111254	0.401674	0.916368
163	genus.Streptococcus.id.1853	14	-0.00368618	0.134796	0.978183	0.931623	-0.386877	0.17513	0.027169	0.329397	-0.0238834	0.123315	0.846427	0.950786	-0.0655041	0.0910959	0.472099	0.927944
18	family.Actinomycetaceae.id.421	3	-0.00607704	0.230267	0.978945	0.931672	0.163599	0.20207	0.418162	0.780117	0.0253294	0.10414	0.807832	0.948556	-0.082411	0.150133	0.583061	0.940846
62	genus..Eubacteriumventriosumgroup.id.11341	14	-0.00336378	0.127843	0.979009	0.931676	0.271087	0.166132	0.102731	0.478325	-0.0848084	0.0852547	0.31985	0.879525	-0.0831071	0.0838944	0.321873	0.897753
101	genus.ErysipelotrichaceaeUCG003.id.11384	16	0.00266119	0.113723	0.981331	0.931827	-0.00215624	0.142815	0.987954	0.893416	-0.0307104	0.0729245	0.673663	0.938935	-0.0411062	0.0717102	0.566491	0.939221
183	order.Actinomycetales.id.420	3	-0.00528839	0.230304	0.98168	0.93185	0.16385	0.202211	0.417772	0.779957	0.0255133	0.104212	0.806595	0.948481	-0.0820175	0.150157	0.584919	0.941023
145	genus.Ruminiclostridium5.id.11355	14	-0.00248731	0.139618	0.985786	0.932114	0.148416	0.176987	0.401711	0.773155	-0.131744	0.0902995	0.144573	0.767432	-0.0798349	0.0758669	0.292661	0.888683
125	genus.LachnospiraceaeUCG010.id.11330	12	-0.000892923	0.131851	0.994597	0.932675	0.131255	0.172474	0.446651	0.791214	-0.0470547	0.0875325	0.590875	0.93097	-0.0687033	0.0915958	0.453212	0.925166
25	family.ClostridialesvadinBB60group.id.11286	16	0.000568982	0.0972567	0.995332	0.932721	-0.0500213	0.130432	0.701345	0.856126	-0.00811487	0.0645217	0.899914	0.953575	-0.0164734	0.0634411	0.795123	0.955927
171	genus.unknowngenus.id.1000000073	16	0.000568982	0.0972567	0.995332	0.932721	-0.0500213	0.130432	0.701345	0.856126	-0.00811487	0.0645217	0.899914	0.953575	-0.0164734	0.0634411	0.795123	0.955927
40	family.Porphyromonadaceae.id.943	9	0.000688382	0.174805	0.996858	0.932818	0.517648	0.220883	0.0191018	0.329397	-0.163682	0.110505	0.138548	0.759748	-0.137882	0.108669	0.204506	0.847992

## Sheet: Table S3
Table S2. Results of mapped genes.
Abdominal aortic aneurysm	Intracranial aneurysm	Aortic aneurysm	Thoracic aortic aneurysm
ABAT	A2BP1	AACP	AACP
ABHD4	ABP1	ADAMTS9	ABI3BP
ABLIM2	ACPP	AKR1C2	AKR1C2
ADAMTS17	ACTR6	AKR1C3	AKR1C3
ADCYAP1	ADAMTS19	ALDOAP2	ALDOAP2
AGBL1	ADCYAP1	AMBP	AMBP
AKR1B1P1	ADCYAP1	ANKS4B	ANKS4B
AKR1C2	ADCYAP1R1	ASB13	ASB13
AKR1C3	AGBL1	ASB7	ATOH1
ALK	AGBL1	ATOH1	ATRN
AMBP	AGBL1	ATRN	B3GALT1
ANKS4B	AKR1CL2	BTG2	BARHL2
ARMC8	AMBP	C10orf31	BTG2
ASB13	ANKFN1	C10orf47	C10orf31
ASB3	APP	C1orf129	C10orf47
ASB7	ASB13	C1orf157	C1orf129
ATOH1	ASTN2	C1QBPP	C1orf157
AUTS2	AURKB	C20orf114	C20orf114
BCL2L14	AUTS2	C21orf62	C21orf62
BMS1	BCCIP/DHX32	CAB39	CAB39
C10orf31	BCHE	CALML3	CAB39
C10orf97	BTG2	CARTPT	CALML3
C14orf4	C10orf47	CBLN2	CAND2
C1orf129	C10orf97	CBLN2	CARTPT
C1orf71	C14orf113	CBLN4	CBLN2
C1QBPP	C15orf41	CENPN	CBLN2
C20orf114	C18orf12	CHCHD9	CBLN4
C21orf62	C1orf150	CHST4	CENPN
C4orf41	C1orf157	CNTN5	CHCHD9
C6orf118	C1orf25	CNTNAP2	CHRDL2
CAB39	C20orf54	CNTNAP5	CHST4
CALML3	C6orf142	CSMD1	CNTN5
CAST	C9orf82	CSMD2	CNTNAP5
CBLN4	CAB39	CTNNA2	COL11A1
CENPN	CACNA2D3	DAP	COL4A3
CETN3	CADM1	DCLRE1A	CSMD1
CHRM3	CALML3	DNAH9	CTNNA2
CLYBL	CAMK1D	DST	DAP
CNTN5	CAST	ECHDC3	DCLRE1A
CNTNAP2	CBLN2	EDEM2	DNAH9
CNTNAP5	CBLN4	EIF3IP1	DST
COL27A1	CCDC46	EN1	ECHDC3
CSNK1A1L	CENPE	FAM81B	EDEM2
CTNNA2	CETN3	FLJ38973	EIF3IP1
CYCSP33	CHCHD9	FMOD	EN1
CYP46A1	CHST4	FSTL5	FLJ38973
DAD1	COL13A1	GARNL4	FLJ41603
DBH	CTLA4	GJA3	FMOD
DCAKD	CTNNA2	GOLGA7	FOXP4
DCLRE1A	CYCSP38	HNT	FSTL5
DIRC3	CYP2C8	HSF2BP	GARNL4
DKK3	CYP2C9	HSP90AA6P	GOLGA7
DNAH9	CYP7A1	IMPAD1	HEJ1
DPF3	DAB1	INPP5D	HNT
DST	DBC1	IPO8	HSF2BP
DUSP10	DBH	KC6	HSP90AA6P
EDN3	DKFZp779M0652	KCNN2	IMPAD1
ERBB4	DKK3	KCNV2	INPP5D
FAM148B	DNAH9	KIAA0020	IPO8
FAM163B	ECHDC3	KIF12	KC6
FAM19A5	EDEM2	KLHL1	KCNN2
FAM81B	ELN	KRT18P24	KCNV2
FAR2	FAM110A	L3MBTL4	KIAA0020
FBN3	FBXO15	LCOR	KIF12
FLJ46257	FGD4	LMX1B	KLHL1
FMN1	FHIT	LOC100127910	KRT18P24
FREM3	FKBP15	LOC100127985	L3MBTL4
FSTL5	FLJ35024	LOC100128056	LCOR
FTHL10	FMOD	LOC100128057	LMX1B
GALNT17	FSTL5	LOC100128657	LOC100101266
GJA3	GADL1	LOC100128723	LOC100126784
GOLGA7	GARNL4	LOC100129138	LOC100127910
GOLM1	GFM1	LOC100129465	LOC100127985
GRIN2A	GGT5	LOC100130038	LOC100128056
GYPE	GHRHR	LOC100130108	LOC100128405
HACE1	GOLGA2L1	LOC100130315	LOC100128723
HDAC9	GPR12	LOC100130867	LOC100129465
HECW1	GPR175	LOC100131285	LOC100130038
HHAT	GPR98	LOC100131485	LOC100130108
HNT	GRM1	LOC100132083	LOC100130315
HSP90AA6P	HACL1	LOC100132647	LOC100130867
IL1RAP	hCG_1745121	LOC100132647	LOC100131285
KC6	HMG1L1	LOC100132798	LOC100131485
KCNIP1	HNT	LOC100132889	LOC100132083
KCNT2	HSF2BP	LOC100132987	LOC100132647
KCNV2	HSP90AA6P	LOC132719	LOC100132647
KIAA0020	IGF1R	LOC347292	LOC100132798
KIAA1737	IGHV3-54	LOC388181	LOC100132889
KIF12	IGHV4-55	LOC390239	LOC100132987
KIF12	IMPAD1	LOC390846	LOC123862
KLF4	IMPAD1	LOC391560	LOC345571
LASS4	JMJD5	LOC391686	LOC388181
LIMA1	KBTBD8	LOC400456	LOC390102
LMX1B	KCNH2	LOC401646	LOC390239
LOC100127910	KCNH5	LOC402222	LOC390846
LOC100128057	KCNMB2	LOC440313	LOC391560
LOC100128304	KCNT2	LOC574080	LOC400456
LOC100128358	KCNV2	LOC642337	LOC401018
LOC100128657	KCTD15	LOC642424	LOC401646
LOC100129020	KIAA0020	LOC642622	LOC402222
LOC100129082	KIAA0427	LOC643381	LOC442232
LOC100129367	KIF12	LOC644429	LOC574080
LOC100129677	KLF3	LOC644681	LOC642337
LOC100129694	KLHL2	LOC653677	LOC642424
LOC100129950	KLRA1	LOC728209	LOC642622
LOC100129960	KRT18P24	LOC728633	LOC643381
LOC100129972	LCP2	LOC728843	LOC644013
LOC100130010	LEPREL1	LOC729561	LOC644429
LOC100130092	LIMA1	LOC91948	LOC644681
LOC100130108	LOC100127909	LPAR3	LOC646357
LOC100130235	LOC100128149	LPP	LOC648934
LOC100130247	LOC100128342	MAP1B	LOC653677
LOC100130433	LOC100128723	MCART2	LOC728209
LOC100130551	LOC100128757	MCTP1	LOC728633
LOC100130624	LOC100128893	ME2	LOC728843
LOC100130792	LOC100128958	MED16	LOC729561
LOC100130867	LOC100129082	MGAT5	LOC729658
LOC100131285	LOC100129082	MICALL2	LOC91948
LOC100131485	LOC100129082	MIRN135A2	LPAR3
LOC100131784	LOC100129260	MIRN583	LPP
LOC100132083	LOC100129465	MIRN924	MAP1B
LOC100132484	LOC100129507	MRO	MCART2
LOC100132889	LOC100129559	MRVI1	MED16
LOC100132987	LOC100129646	MUC12	MGAT5
LOC100133111	LOC100129711	MUC12	MICALL2
LOC128136	LOC100129725	MYO6	MIRN135A2
LOC129656	LOC100130029	NDUFA8	MIRN583
LOC266693	LOC100130096	NEDD1	MIRN885
LOC283028	LOC100130108	NFIB	MIRN924
LOC283481	LOC100130235	ODZ3	MRVI1
LOC285697	LOC100130247	OLIG2	MYO6
LOC343384	LOC100130247	OR10Q2P	NDUFA8
LOC347292	LOC100130396	OR10W1	NEDD1
LOC389990	LOC100130551	PCSK1	NFIB
LOC390846	LOC100130635	PDXK	NLRP9P
LOC392382	LOC100130729	POR	OLIG2
LOC401646	LOC100130785	PRKG1	OR10G1P
LOC401859	LOC100130847	RANBP3L	OR10G3
LOC402222	LOC100131478	RAPGEF2	OR2J2
LOC440268	LOC100131485	RERE	OR2J4P
LOC440313	LOC100132447	RGMB	PALM2-AKAP2
LOC442215	LOC100132647	RIC3	PCSK1
LOC442723	LOC100132681	RPL12P3	PDXK
LOC574080	LOC100132721	RPL12P4	PEX14
LOC642337	LOC100132798	RPL37P6	POLD3
LOC642424	LOC100132798	RPUSD4	POR
LOC643381	LOC100132848	RYR2	PPARGC1B
LOC644429	LOC100132889	SEMA4D	PTPRG
LOC644659	LOC100132959	SEMA5A	RAB9P1
LOC645605	LOC100133259	SFRP1	RANBP3L
LOC646112	LOC100133264	SH3D19	RAPGEF2
LOC646179	LOC131572	SLC1A3	RERE
LOC646357	LOC160824	SLC26A11	RGMB
LOC647167	LOC255308	SMG7	RIC3
LOC647532	LOC283481	SNRPN	RPL12P3
LOC727911	LOC283902	SPATA8	RPL12P4
LOC728241	LOC285423	SPATA8	RPL37P6
LOC728275	LOC286177	SSX2IP	RPUSD4
LOC728316	LOC338588	ST8SIA2	RYR2
LOC728633	LOC339845	TARBP1	SEMA4D
LOC728843	LOC339897	tcag7.23	SEMA5A
LOC729011	LOC387939	TMEM83	SFRP1
LOC729790	LOC388734	TMTC1	SH3D19
LOC91948	LOC388780	TRNAH-GUG	SLC1A3
LPHN2	LOC389137	TRPC4AP	SLC26A11
LSM3	LOC390501	TUB	SLC6A11
MCART2	LOC390846	UBE2E1	SMG7
MCTP1	LOC391603	UBE2E2	SORCS2
MED12L	LOC392180	UBE2V1P1	SPATA8
MEGF10	LOC400456	UNCX	SPATA8
MIRN135A2	LOC400456	USP6NL	SSX2IP
MIRN583	LOC400713	XRN1	ST8SIA2
MIRN924	LOC401557	YTHDC2	TARBP1
MKLN1	LOC402222	ZBTB11	tcag7.23
MN1	LOC442210	ZMYM2	TMEM132D
NAPA	LOC642424	ZNF19	TMEM16B
NCOA7	LOC643613	ZNF398	TMEM83
NDUFA8	LOC644659	ZNF99	TMTC1
NEDD1	LOC645084	ZPLD1	TRNAH-GUG
NOS2A	LOC645939		TRPC4AP
NOX4	LOC646208		TUB
OLIG2	LOC646527		UBE2V1P1
OTOL1	LOC646949		UNCX
PAPPA2	LOC647167		USP6NL
PCSK1	LOC648237		XRN1
PCSK5	LOC650560		YDD19
PGM2	LOC727780		YTHDC2
PHACTR1	LOC728209		ZBTB11
PIP4K2A	LOC728257		ZDHHC7
PLCXD2	LOC729011		ZFP64
POR	LOC729040		ZNF19
POSTN	LOC729147		ZNF254
PPARG	LOC729161		ZNF326
PRDM14	LOC729177		ZNF99
PRDM16	LOC729257		ZPLD1
PRKD1	LOC729285
PRKG1	LOC729334
PRO0132	LOC729522
PSMD7	LOC729847
PTER	LOC729992
PTN	LOC730133
PTPRD	LOC730217
RAPGEF2	LOC730338
RBMXP1	LOC91948
RGMB	LRIG1
RIC3	LSM3
RIMBP2	MAP3K7
RPL12P3	MATN1
RPL12P4	MCART2
RPL34P3	MIRN1-2
RPS27AP1	MIRN135A2
SEMA4D	MOBP
SESN1	MPP6
SFRP1	MRVI1
SH2D3C	MSRA
SH3D19	MYBPC1
SLC37A1	MYEOV
SLC44A3	NAV2
SLC6A6	NEDD1
SLCO3A1	NEIL2
SNRPN	NETO1
SNX19	NPM1P3
SORCS1	NPY
SPATA18	NRG3
SPATA8	NSUN3
ST8SIA2	NUFIP1P
STX2	OLFM1
TAGAP	OR2C3
TARBP1	OR7E108P
TBX3	PAPPA2
tcag7.23	PASK
TMEM194	PCTP
TMEM83	PDE4D
TNP1	PGBD5
TOM1L1	PHACTR1
TOR2A	PNN
TPP2	POP2
TPST2	PRB1
TRIB2	PRB4
TRNAL-AAG	PRDM16
TTLL5	PTER
TTLL7	PTHLH
TUB	PTPRG
TYR	PTPRU
UBE2W	PUS7
USP6NL	QTRTD1
VAV2	RAB32
WDR26	RAPGEF2
WNT4	RASL11B
XRN1	RBM38
ZHX2	RBMS3
ZIC5	RCOR3
ZMYM2	REV3L
ZNF12	RGMB
ZNF423	RPL12P4
ZNF441	RPL37P6
ZNF823	RPL7AP1
ZNF99	RSRC1
	SAMD5
	SASH1
	SCN7A
	SCN9A
	SGCZ
	SH3D19
	SLC22A18
	SLC24A3
	SLC35C1
	SLC44A3
	SLC6A6
	SLITRK6
	SMARCA2
	SMOC2
	SNHG10
	SNORA26
	SPATA8
	SRPK2
	STAC2
	SUSD2
	SUV420H2
	SYK
	TAAR6
	TAAR7P
	TANC2
	TBCE
	TDRD5
	TGM3
	TMEM192
	TPCN2
	TPP2
	TRNAA-AGC
	TRNAK-UUU
	TRNAW-CCA
	TRPC4AP
	TUSC1
	UBE2E2
	VAX2
	VGLL4
	VNN1
	VPS13C
	WBSCR28
	WDR45L
	ZNF19
	ZNF528
	ZNF99
